# Supplementary material for: Light-mediated activation of PpPSY enhances β-carotene accumulation in pear fruit peel
Source: Front Plant Sci. 2025 Feb 28;16:1542830. doi: 10.3389/fpls.2025.1542830 (PMC11906342; doi:10.3389/fpls.2025.1542830)
Supplement: Supplementary Data Sheet S1 — The quality score (Q30) and GC content of all the samples. [file DataSheet1.xls]

#SampleID	ReadSum	BaseSum	GC(%)	N(%)	Q20(%)	Q30(%)
B1	20009070	5978676725	46.32	0.01	96.47	90.24
B2	21793830	6509417500	46.48	0.01	96.75	90.97
B3	24336603	7267203520	46.77	0.01	96.50	90.37
B4	20564419	6144212261	46.45	0.01	96.54	90.49
B5	21773981	6507021273	46.46	0.01	96.65	90.80
B6	20981433	6266344606	46.30	0.01	96.24	89.70
B7	22664610	6778401728	46.27	0.01	96.68	90.76
B8	21756683	6500364656	46.18	0.01	96.24	89.74
NB1	21774609	6514153737	45.91	0.01	96.52	90.50
NB2	20810223	6225323196	46.07	0.01	94.41	85.40
NB3	20772529	6210827765	46.15	0.01	96.23	89.76
NB4	20289003	6070447393	46.01	0.01	96.12	89.39
NB5	21555385	6448811542	45.88	0.01	96.37	90.10
NB6	21571943	6451127392	45.98	0.01	96.50	90.46
NB7	21883602	6546298374	45.96	0.01	96.56	90.59
NB8	24237732	7249896823	45.96	0.02	96.92	91.56
