# Supplementary material for: Light-mediated activation of PpPSY enhances β-carotene accumulation in pear fruit peel
Source: Front Plant Sci. 2025 Feb 28;16:1542830. doi: 10.3389/fpls.2025.1542830 (PMC11906342; doi:10.3389/fpls.2025.1542830)
Supplement: Supplementary Data Sheet S2 — A total of 14,643 DEGs were identified between bagged and non-bagged fruits peel in ‘Cuiguan’ pear. [file DataSheet2.csv]

ID	B1	B2	B3	NB1	NB2	NB3
EVM0041346	16.723803	16.618134	16.926346	13.75735	12.879783	13.321057
EVM0041343	66.908356	60.25526	66.324966	16.844973	19.271059	16.265242
EVM0011456	84.522736	85.487785	84.081291	74.76593	76.701981	88.944504
EVM0005269	14.577694	15.000031	15.072515	14.403286	13.175088	13.950225
EVM0018589	7.121504	5.515061	6.643466	6.768954	5.281394	6.496269
EVM0009637	203.501694	211.328491	209.095459	18.177052	14.527832	17.73167
EVM0009631	0.711435	0.498442	0.485274	4.203736	4.246379	4.695999
EVM0029340	0.768186	1.13066	0.658954	9.87739	13.238365	10.735137
EVM0001582	7.670795	7.832894	7.239812	5.443141	5.976782	6.482687
EVM0001583	10.015331	8.403008	9.282631	23.868082	26.727865	24.742373
EVM0001581	4.753346	5.613109	6.418416	4.878466	4.672925	4.656905
EVM0001584	51.309204	51.602467	49.065784	2.725892	2.540491	2.626874
EVM0001585	7.038123	7.14647	7.078798	23.832733	26.986418	24.967091
EVM0036807	0.312934	0.140431	0.354606	4.203762	4.171965	5.330507
EVM0036801	1.974939	1.221106	1.849117	8.922958	7.513633	9.120964
EVM0036800	15.896196	16.935913	17.646862	11.234293	13.315253	14.834322
EVM0032135	0.580478	0.44436	0.13011	3.131989	3.591265	3.118206
EVM0003498	1.063426	0.354169	0.987342	5.334814	5.369242	5.005956
EVM0030406	4.900114	4.188596	4.41069	13.112819	13.892556	14.422157
EVM0040125	0.263456	0.113277	0.212396	13.316819	12.169584	13.336013
EVM0030403	0.697749	0.908293	0.608018	2.977648	2.374678	2.935557
EVM0000189	24.575184	21.467461	23.443657	15.266748	16.685877	15.791938
EVM0000180	1.372382	1.200459	1.263271	3.241344	3.004378	3.566401
EVM0000183	0.055194	0.221376	0.469087	2.244231	2.652005	3.491026
EVM0000185	0.54543	0.24108	0.326067	3.030619	2.659093	3.3522
EVM0000187	0.433009	0.290489	0.559676	2.88759	3.602706	2.559282
EVM0000186	57.174004	59.034817	61.226181	17.747225	17.179523	17.074291
EVM0000232	0.854502	0.686056	1.072434	2.528828	3.111262	2.354066
EVM0000236	0.365865	0.418785	0.441624	2.563671	2.731546	1.658068
EVM0041833	0.89969	0.598202	0.294706	5.867565	4.562852	6.077392
EVM0000238	1.7425	2.832871	2.263255	6.438217	7.387265	8.335895
EVM0041836	1733.809082	1692.76062	1734.231323	270.006256	263.422607	269.164062
EVM0033265	0.026692	0.094049	0.299123	4.039897	5.198706	4.310736
EVM0012566	11.995956	14.09446	13.198913	27.295048	38.855881	34.140285
EVM0012567	6.979207	5.75482	5.192414	29.06514	28.526501	28.505342
EVM0003528	10.373693	10.922829	10.489322	37.310883	36.287125	35.707542
EVM0012563	67.854652	76.547478	74.012886	1.383417	1.097097	0.604906
EVM0003526	11.289733	8.383204	9.532632	9.933097	8.993209	10.316709
EVM0003523	9.272731	11.688166	9.913162	9.182411	9.849292	5.160414
EVM0003520	2.589758	2.542777	2.721329	8.868268	8.594978	10.16283
EVM0007636	28.53718	28.771095	27.420187	10.696384	10.588877	9.950598
EVM0007632	30.203953	30.615934	29.022099	22.152803	23.616577	22.7197
EVM0007630	20.024487	21.667036	20.151865	13.233567	12.9611	13.971601
EVM0007184	2.579542	1.980046	2.46404	11.335242	10.175665	11.931081
EVM0007186	12.65996	15.812864	13.417285	43.260147	43.56731	45.215332
EVM0007189	5.865534	4.709056	5.648228	16.975101	14.293472	17.198978
EVM0002699	108.470566	110.679626	106.904152	413.090179	447.346039	439.123047
EVM0002695	2.860334	2.462159	2.990139	2.354092	2.334788	2.198426
EVM0002694	4.472119	3.501816	2.373593	14.484644	13.288587	14.139607
EVM0002693	33.623638	30.024042	31.292131	27.4531	30.122398	25.84864
EVM0006587	21.959946	19.651175	23.781979	21.322433	20.724253	20.466677
EVM0006586	5.454392	3.903418	4.707616	3.427085	3.986507	3.735477
EVM0006584	9.711523	10.610241	9.36111	7.922481	7.82745	8.344954
EVM0006583	39.776661	41.576794	36.374149	33.555717	35.81123	33.09362
EVM0006582	12.73631	12.997004	12.198391	32.791389	35.155125	33.553322
EVM0006581	20.853088	21.278675	21.045601	7.512682	6.682361	7.325706
EVM0027142	1.551428	1.594862	1.59665	1.618887	1.645383	1.405145
EVM0027146	7.156609	9.048696	8.31389	1.322542	1.166619	0.584596
EVM0016713	10.966777	10.771829	11.498955	10.265954	12.166398	12.172188
EVM0016712	54.462444	59.045341	55.085476	33.981659	32.352055	31.382313
EVM0016711	14.890871	13.564308	17.06093	14.041657	15.090618	15.540844
EVM0026813	37.972317	39.084232	41.994061	25.917166	25.261703	23.492785
EVM0026812	8.608221	12.659461	10.084468	8.341475	7.154297	7.576264
EVM0026811	1.346027	1.074817	1.224189	3.822343	5.621558	4.199532
EVM0034671	0.910907	0.718311	1.071814	6.144003	8.442948	4.725456
EVM0001914	686.413269	701.502869	675.015503	564.988831	602.964722	592.097595
EVM0001912	0.298774	0.353959	0.954314	40.278557	36.684586	38.769844
EVM0027496	2.305517	2.408473	1.62206	1.447113	1.126704	0.964088
EVM0027497	0.902936	1.081451	0.918436	19.40012	20.163603	17.888439
EVM0027493	2.142346	1.800906	2.118212	11.563702	12.329938	12.799431
EVM0041905	2.496922	2.459638	2.410487	9.488839	10.235485	9.835016
NewGene_1340	1.055456	0.701051	1.263303	5.281764	5.112103	4.049049
EVM0013747	18.248146	19.817642	20.889601	9.942612	9.922951	9.13196
EVM0013745	3.521114	4.162424	3.266228	14.659286	17.129509	17.028603
EVM0013748	12.302398	14.214701	13.343573	11.673714	12.032063	10.90622
EVM0010214	2.466112	3.15424	2.053221	10.117422	8.832879	8.249418
EVM0010217	0.684186	0.827307	1.153441	2.018452	2.760267	1.970916
EVM0006002	3.319129	2.353744	2.980941	8.712399	9.041124	9.655563
NewGene_2829	1.947285	1.681612	1.934159	25.8044	30.470998	34.49525
EVM0026366	7.51046	9.072354	7.70338	5.799312	6.08345	5.748711
EVM0026362	19.429111	24.250757	17.254286	56.859047	66.186012	63.773716
NewGene_1699	14.093777	12.036363	12.872886	7.717293	8.303575	8.33619
EVM0026368	30.350689	30.34413	28.249323	20.850302	22.607767	19.919672
EVM0035750	12.933078	14.094001	12.922195	14.556442	13.06614	12.856691
EVM0035752	2.980699	2.932542	2.914332	7.681371	7.09703	8.127894
EVM0009155	0.112149	0.018626	0.142666	3.138716	3.182862	2.814423
EVM0015992	3.648963	3.225937	2.878492	3.18663	1.834558	2.440428
EVM0015993	113.902809	113.624496	107.573647	99.578468	89.488014	97.15097
EVM0015996	6.908645	6.803017	5.36803	22.286907	22.748905	22.66227
EVM0017291	7.58328	5.344996	6.308571	1.978628	2.562283	2.030705
EVM0017290	29.219439	28.766991	28.690374	25.671301	29.640732	28.984011
EVM0013933	27.034779	29.031155	26.402411	92.706123	95.749214	97.789413
EVM0013934	9.739115	8.933311	10.239496	30.421648	29.395578	28.933399
EVM0033688	2.221183	2.303666	2.093695	5.952446	5.862395	5.327882
EVM0017294	2.978004	1.982579	2.179533	7.994147	7.299452	8.926002
NewGene_2584	19.158657	20.004013	19.547081	10.500271	13.027417	12.581176
NewGene_2589	7.986808	8.82653	8.0486	2.929577	2.875275	2.970918
NewGene_3188	4.95636	4.414205	6.315652	27.129929	31.557375	30.656311
EVM0038438	4.157884	2.796417	3.312716	39.528774	52.384655	46.860905
NewGene_3182	0.879632	0.752799	1.033897	3.899201	4.548279	4.102957
EVM0014021	0.064951	0.423364	0.081629	7.023764	7.679338	5.287663
EVM0014020	1.866214	1.203025	1.360072	3.504322	3.515243	3.913899
EVM0015378	17.540203	18.474041	17.860168	14.099661	12.673381	13.747611
EVM0035608	1.105627	1.035617	1.317622	9.955504	10.022571	11.404037
EVM0015377	3.56829	3.441054	3.202581	2.991432	2.625552	3.518281
EVM0015372	6.219893	5.134849	4.515367	38.172237	32.346691	34.549824
EVM0038381	5.571075	6.590996	5.356886	5.269307	6.960879	4.137311
EVM0038385	42.704456	38.988632	43.86071	11.894482	13.505938	10.873279
EVM0038389	7.94164	8.330312	7.874935	22.962139	23.304701	22.609848
EVM0024432	0.175865	0.230888	0.592597	2.142321	1.932525	2.120709
EVM0024431	18.318531	17.494015	17.367765	9.883136	10.617793	10.883058
EVM0024437	157.081009	148.818451	142.312943	0.615921	0.606396	1.151781
EVM0024436	13.302227	13.3911	12.927024	8.083405	7.911623	9.60889
EVM0024435	8.886386	7.788571	7.121361	8.447733	6.373989	7.557197
EVM0020322	28.990036	26.7118	29.416349	241.416611	242.82457	236.434433
EVM0020326	3.910957	2.876777	2.224086	21.323189	20.616644	20.806427
EVM0042104	5.292027	2.767146	5.638882	48.087185	49.549881	54.709442
EVM0016336	88.421051	87.828033	80.913322	3.469487	4.515244	5.571935
EVM0027807	13.559167	13.726497	13.426953	9.473243	10.338828	10.519817
EVM0027801	16.604712	15.686529	15.517025	15.526698	14.22028	17.977043
EVM0022872	12.727097	11.905701	13.062431	10.238686	11.243217	10.562929
EVM0018467	0.19622	0.112363	0.380375	1.596509	1.203318	1.294898
EVM0018465	24.125326	22.554518	21.994493	24.322096	23.11075	22.830091
EVM0040123	34.985451	35.88892	38.432037	17.793064	17.60486	19.135609
EVM0040120	6.604461	5.946482	4.686329	17.751129	15.5582	18.548399
EVM0021424	12.915427	15.663308	14.727588	13.231739	14.302433	13.32661
EVM0016059	1.022066	0.910351	0.999655	2.732434	2.423095	2.94601
EVM0016054	130.203461	127.249947	120.583557	40.459248	41.15583	40.526352
EVM0016055	1.711948	2.340265	2.076585	7.023367	6.300593	6.99833
EVM0016052	14.504962	12.978848	13.606227	13.245115	12.487331	12.429713
EVM0040329	0.827513	0.608318	0.789405	4.029628	3.916799	3.674406
EVM0040325	7.703984	7.762258	8.347392	57.225372	61.829906	63.077927
EVM0013267	7.757665	8.276781	6.942319	7.244376	6.42393	6.505176
EVM0040322	5.283113	2.668851	4.576462	3.617558	3.325525	3.80948
EVM0005104	7.049562	8.427238	7.167184	17.98991	18.762564	18.10145
EVM0028606	22.731178	20.5189	18.874674	64.94619	67.741295	68.814911
EVM0042427	22.636925	21.969292	21.815178	12.563289	12.687324	11.309327
EVM0030175	4.623662	4.646294	5.008633	1.405564	1.731662	0.930638
EVM0030174	0.161414	0.295644	0.49294	1.875337	1.2372	1.676568
EVM0038845	18.822908	18.951809	21.214987	15.970207	17.437813	15.48886
EVM0040499	3.962806	5.162842	4.383484	15.416546	13.974797	13.313665
EVM0038844	10.263858	12.651618	10.849237	39.016689	41.030113	38.708466
EVM0022086	0.172497	0.01867	0.215601	0.890159	1.224151	0.850413
EVM0024878	2.005045	1.753011	2.257037	6.119009	5.086858	5.526993
NewGene_4092	1.155745	0.609081	0.523023	9.304392	8.794325	11.921413
NewGene_426	0.281611	0.066039	0.069192	0.947233	0.955021	1.034522
EVM0009810	5.562302	4.968086	5.722835	14.018978	18.150206	13.874887
EVM0009814	10.313879	9.99752	10.242273	9.658884	9.306389	9.022456
EVM0034216	3.438038	2.907803	2.541504	1.13547	1.672314	2.217661
EVM0034212	22.830502	19.679306	21.231659	62.812893	59.706711	62.796959
EVM0034213	12.109941	12.65133	12.094426	9.129846	9.037109	8.879816
EVM0023919	23.746321	19.899931	20.795349	20.08223	20.583618	19.848755
EVM0023911	24.49065	25.081654	28.676878	26.369955	26.837126	26.32325
EVM0023916	0.393095	0.332607	0.479684	3.465614	4.055149	3.023108
EVM0025423	3.415375	2.544356	2.520626	7.176775	8.515695	7.85741
EVM0025426	2.826229	5.947277	6.975705	77.319519	76.252617	77.019669
EVM0025425	0.492986	0.058732	1.472768	3.143254	3.660885	3.119368
EVM0025424	8.82994	10.719321	8.92889	23.080109	25.012526	22.705814
EVM0016543	102.599464	102.964569	101.579468	0.353585	0.968078	0.954705
EVM0042235	1.696077	2.211207	2.025816	8.059767	7.383881	7.913664
EVM0042237	88.085915	90.844498	83.940903	18.539131	20.145134	17.165722
EVM0042230	59.227524	55.185394	54.326736	36.203957	41.0513	34.101288
EVM0042233	23.2342	24.226482	23.659685	15.261985	17.10825	16.231503
EVM0042232	8.510708	8.985435	8.336058	25.868204	27.156002	26.969931
EVM0042238	9.169241	9.255106	9.510983	7.655401	8.037429	7.771126
EVM0037059	1.202398	0.571114	0.572852	7.868516	8.365882	9.527965
EVM0015965	3.078609	3.279483	2.895999	3.419304	2.495389	3.188121
EVM0034348	0.977484	1.077899	0.584765	10.542396	6.344565	7.433475
NewGene_3062	1.312729	0.939318	0.896231	4.086444	4.039634	4.418459
EVM0034096	10.967164	12.48886	12.703317	7.959974	9.712495	9.356604
EVM0036104	25.671329	28.905281	28.071308	19.191025	20.347088	17.924509
EVM0036105	4.149594	3.306541	3.288867	3.898966	3.515299	3.299115
EVM0036103	24.761829	23.462318	23.994419	11.316716	13.354095	10.325578
EVM0039339	2.585704	2.032158	1.799833	6.71408	6.875855	7.449819
EVM0033882	51.461208	47.839752	50.571518	27.496229	26.683971	27.626493
EVM0041831	8.958787	6.970275	9.014269	7.431055	7.876785	8.543529
EVM0000883	0.622765	0.592654	0.616407	1.905711	1.871409	1.823982
EVM0000885	0.593768	0.501557	0.45932	2.117391	2.164594	1.894877
EVM0000886	55.968052	55.219398	56.843254	43.939156	40.189041	41.453636
EVM0038431	15.49921	13.505408	12.817035	5.03048	4.734304	5.624262
EVM0001287	4.341581	3.699521	3.953998	3.284998	2.221081	2.40949
EVM0001286	2.656013	2.643265	2.84289	6.680649	6.694953	6.151203
EVM0001281	19.539436	19.122284	16.660416	9.979022	7.773349	8.754811
EVM0001282	4.013152	3.894069	4.362087	10.989849	10.993975	10.781042
EVM0040866	23.874973	23.99905	25.516081	2.006063	2.064405	2.940433
EVM0040867	42.845615	48.684212	43.655216	118.371269	125.350235	121.632729
EVM0040864	10.340776	10.082739	10.542996	3.893097	4.699917	2.920343
EVM0040865	48.531132	49.573433	52.038616	36.717922	33.822666	35.243103
EVM0040862	1.342867	1.753034	1.806064	5.091521	5.534976	7.068601
EVM0031654	6.099786	4.366216	5.305803	16.340769	17.894129	16.278191
EVM0031656	0.431335	0.329023	0.632656	3.174032	2.483824	3.354015
EVM0031650	1.895911	1.791033	2.166155	11.278982	12.26255	12.467472
EVM0031653	4.065258	5.056206	5.029538	5.049156	4.591184	4.516642
EVM0031658	129.236404	134.979843	131.237122	87.717468	89.532074	82.421753
EVM0037769	105.471252	112.901756	113.787605	6.312582	4.826536	4.11854
EVM0037768	12.040449	10.957476	11.328205	32.669827	32.055748	33.652618
EVM0037764	4.280229	3.648359	4.135196	9.139996	11.778797	9.163649
EVM0037760	2.397566	2.412332	1.542781	9.448291	9.310054	10.146844
EVM0009375	10.531207	9.501723	9.469966	5.806252	6.691995	6.767848
EVM0009374	0.509944	0.303354	0.166329	2.791306	3.513126	1.776956
EVM0001429	4.681161	4.675608	5.188855	5.005585	4.130955	4.517383
EVM0001428	5.670172	4.787972	5.297099	13.19585	12.253082	13.143443
EVM0012562	1.611691	1.652566	1.396603	4.125776	3.314639	3.668993
EVM0001421	9.947118	9.445978	10.656302	25.91761	27.420732	30.160776
EVM0001422	23.926929	24.79793	25.784105	25.666937	24.821821	26.357006
EVM0001398	4.982451	4.06201	4.958967	11.909232	11.891839	11.686278
EVM0014225	19.481434	23.066423	19.260727	52.785313	59.92046	58.450443
EVM0014224	94.598221	93.468727	88.564621	10.733271	11.970759	10.396271
EVM0014227	15.184559	12.271811	11.122522	36.257603	43.153034	38.532364
EVM0014226	3.110108	3.669281	4.083275	2.489664	1.883384	2.124599
EVM0014223	13.599133	13.775279	12.84672	41.188198	43.33556	39.7281
EVM0015173	9.713413	11.333176	9.362719	9.000309	9.042407	10.101377
EVM0015171	3.811553	2.591701	4.440661	19.802219	16.481655	18.476639
NewGene_2036	0.194737	0.085192	0.172546	0.564632	0.861868	0.867183
EVM0006811	12.222406	12.071171	11.824713	9.461294	9.814934	10.54186
EVM0001393	30.709589	32.638813	31.964146	25.277163	22.149668	24.529291
EVM0006812	6.038302	6.922927	7.356681	7.4531	5.820539	6.558836
EVM0006815	7.414227	6.871476	7.197237	25.93487	27.990225	27.037142
EVM0006818	34.3731	41.374332	31.74119	588.960022	621.774963	575.71936
EVM0001390	3.074687	2.858984	2.639416	11.719076	14.07483	12.897749
EVM0001397	0.614953	0.965747	0.817784	5.379252	4.948339	5.68694
EVM0014597	43.066013	45.650787	45.778999	31.069147	32.520279	31.467171
EVM0014593	3.08353	1.181666	5.419197	13.719224	10.580854	16.710131
EVM0032302	0.298132	0.247911	0.328534	1.562014	1.685315	1.682714
EVM0032303	59.437134	65.45784	64.613525	29.132242	29.258717	27.53182
EVM0032304	15.937921	16.940449	18.646544	45.924629	49.041302	48.000553
EVM0009598	0.721833	0.877044	1.07464	2.272099	2.755116	4.132948
EVM0034344	24.122297	23.92584	23.607374	15.96587	12.610653	16.504761
EVM0009592	227.040283	256.817535	237.938934	140.652176	143.384827	134.352707
EVM0030239	8.30757	8.341552	7.928067	19.461704	23.674734	21.179527
EVM0004558	4.434032	3.926717	3.772429	29.726723	29.913164	30.253834
EVM0030237	12.42578	14.131562	13.289379	34.771049	34.040165	32.416363
EVM0030230	105.21331	117.827454	101.805496	98.129387	107.626984	110.346245
EVM0030231	120.041374	112.99752	109.900749	27.210361	24.934509	26.822922
EVM0008423	19.90867	22.369791	26.785969	22.85124	22.478798	21.721426
EVM0008420	0.288961	0.225605	0.318	6.135487	6.460823	5.520587
EVM0008424	22.980947	22.967335	22.173237	22.983181	19.928436	21.358538
EVM0008425	52.870049	58.092289	51.097431	46.052521	46.242687	52.161686
EVM0000440	1.122883	0.851859	0.775317	2.258116	4.010268	2.288011
EVM0000442	0.42309	0.758033	0.502293	81.91227	81.686821	79.93013
EVM0007493	3.46547	3.850266	3.643882	3.77962	3.329772	3.990731
EVM0000446	20.549234	24.17277	22.881525	13.165103	12.465356	12.034399
EVM0012335	0.146187	0.081754	0.170647	0.606618	0.450874	0.442657
EVM0012331	7.084723	9.093994	9.407399	1.615836	0.975151	2.092483
EVM0012330	179.895157	183.542603	169.27832	160.197617	168.623703	160.680374
EVM0012333	1.383324	1.314718	0.893464	15.759206	16.57612	14.73651
NewGene_3846	0.263926	0.73049	0.706756	3.007183	3.508746	3.851899
EVM0002242	5.682297	5.79857	5.310654	17.624689	14.417607	15.834724
EVM0002243	34.626915	33.143555	35.290897	27.109184	25.58572	25.382418
EVM0002244	79.311844	83.366142	79.322441	229.596008	234.031235	226.60994
EVM0005733	132.772446	131.67659	128.61702	36.972561	37.475422	40.210117
EVM0005732	0.766968	0.356157	1.094619	7.866167	8.193382	6.505847
EVM0005735	4.982095	5.08732	4.295847	5.954228	4.353595	4.414977
EVM0005738	13.7088	13.536033	15.549006	11.271619	11.336278	11.829552
EVM0007395	28.159798	26.408575	28.60519	16.206993	15.893291	14.730181
EVM0007397	78.985161	77.372032	75.349419	57.613136	54.557167	58.290409
EVM0033627	2.152528	2.104671	1.310519	5.537714	6.936513	5.809915
EVM0017177	9.23649	9.59247	9.266729	8.549402	8.59708	8.703492
EVM0013466	10.218405	9.84299	9.822013	7.016656	6.568195	6.558943
EVM0013467	0.276185	0.53512	0.443839	0.280884	0.150712	0.134742
EVM0013464	2.161583	2.210611	1.915146	10.78609	11.554686	11.323239
EVM0013468	0.365355	0.357013	0.670664	7.467959	7.647943	6.337934
NewGene_5879	4.076255	5.576091	5.1383	21.487094	20.010964	20.535669
EVM0016524	20.146759	24.184166	21.546898	7.862916	8.107297	7.034073
EVM0006047	4.666451	5.916764	3.638251	24.445427	23.752113	25.693333
EVM0016527	4.544929	5.691573	7.010264	4.683477	3.32381	4.029009
EVM0016520	1.558689	1.923139	1.817461	7.895928	8.578246	8.015429
EVM0006048	26.883265	27.77607	30.14653	23.264687	23.580648	24.176136
EVM0020907	3.689218	2.776665	3.282727	8.932472	9.780807	9.013175
EVM0020906	52.997379	52.009312	54.829746	42.965614	43.604649	40.639023
EVM0020904	5.92431	4.039939	5.218141	59.560863	59.463554	58.463055
EVM0014967	13.490953	12.421279	12.938518	10.972974	14.083479	11.68125
EVM0014965	7.767612	7.578906	6.404088	34.34782	33.195217	29.715353
EVM0014961	1.814537	1.220372	0.838358	10.60498	11.796758	11.247827
EVM0038159	0.308206	1.294169	0.64821	4.035389	3.309057	4.426073
EVM0018163	16.692982	13.587238	14.034465	13.551092	9.348641	11.433581
EVM0025952	1.66917	1.386	1.436875	0.297209	0.557408	0.53987
EVM0022220	0.04515	0.033882	0.083965	1.246134	1.028787	1.064414
EVM0022224	0.275497	0.126407	0.247331	0.925143	0.77855	0.448872
EVM0022226	25.452635	24.434986	26.150461	14.548631	11.5904	14.279938
EVM0022229	30.499817	31.471344	31.977289	87.734886	79.390984	80.071274
NewGene_1556	1.400063	1.412807	1.055309	1.313165	1.066182	0.871866
NewGene_1551	0.184677	0.091991	0.037421	0.914591	1.01563	0.933094
NewGene_1559	3.304342	4.375057	2.453547	0.671333	0.393457	0.56289
EVM0021244	36.238796	36.952927	35.489857	32.425835	35.684822	36.103352
EVM0034054	0.591703	0.864332	0.867382	5.882906	5.553597	6.055227
NewGene_3021	4.748062	4.856381	4.763813	2.585512	2.808646	3.201583
NewGene_3027	2.126582	2.32518	2.283937	10.92948	11.530246	12.806219
EVM0034051	48.867371	51.848618	49.567616	29.560562	28.705145	27.500462
NewGene_3024	13.610445	11.498472	14.173411	4.453813	3.740309	4.46207
EVM0007801	1.300214	2.094838	2.33927	4.226377	4.149386	5.583855
EVM0019322	1.022186	0.721968	1.332896	16.200865	15.492847	17.577311
EVM0021240	5.72105	5.021676	6.178657	13.788566	14.432991	12.9768
EVM0007806	4.70068	6.254613	6.311449	3.379543	4.624202	4.83044
EVM0025621	43.693321	45.225998	45.330616	26.569637	26.300394	24.168453
EVM0025625	4.821959	3.532307	4.285324	2.87167	3.836219	3.732647
EVM0025627	2.319955	1.675094	0.630043	12.016564	7.545337	6.98962
EVM0025628	4.923479	6.58237	6.696708	4.537987	5.120723	4.057072
EVM0021751	15.255167	15.039539	13.84581	14.021461	12.749537	14.176739
EVM0021750	1.072815	0.711043	1.084852	5.508976	5.451239	6.261478
EVM0021753	0.83425	1.893454	0.832652	14.295963	11.444974	14.133527
EVM0021754	16.846178	14.751708	15.700213	6.616561	4.787372	6.011801
EVM0021756	6.2254	6.740253	6.564888	2.936128	2.822574	3.023384
EVM0016071	10.675158	11.631289	10.261605	26.40373	25.196861	25.916788
EVM0029509	55.035896	57.050163	53.647816	7.024096	7.013293	6.919879
EVM0038190	0.405098	1.16396	0.884454	11.410902	12.745508	11.241375
EVM0038192	0.182407	0.152923	0.136739	10.405692	11.572849	10.707033
EVM0038195	34.767033	34.533794	36.584484	20.437803	18.031404	17.700184
EVM0038199	64.27401	65.11599	61.309242	62.58448	66.241409	67.010429
EVM0025991	7.509218	5.925469	5.9061	2.565759	2.131327	1.930516
EVM0025990	40.27467	44.178169	42.784897	27.16449	28.264866	27.194881
EVM0025997	203.610184	206.873535	197.063065	5.57861	7.787527	6.47441
EVM0025996	3.641485	4.334263	2.937318	0.236618	0.333347	0.368149
EVM0021288	0.57308	0.183593	0.555289	2.746538	1.540762	2.422868
EVM0021282	22.228025	24.023472	22.604845	13.526663	12.284313	11.426792
NewGene_2776	0.53584	0.272685	0.539608	3.018429	2.301516	3.320489
EVM0021280	0.19997	0.243442	0.208328	5.733583	6.4724	8.036171
EVM0021287	27.083344	27.449659	29.037495	24.816757	23.980947	21.287352
EVM0035869	6.238684	6.257883	6.376102	25.23387	22.926365	25.236811
NewGene_5091	0.924467	0.680471	0.737268	2.244414	2.526139	2.476182
EVM0035018	118.214272	121.125008	120.780296	89.569717	87.526901	89.367119
EVM0035011	44.877769	40.817924	39.668816	1.397705	1.100691	2.191893
EVM0023662	7.063512	5.999269	6.318813	2.39624	1.975658	1.841598
NewGene_5666	3.761587	5.347329	3.560626	3.766782	2.877757	3.041658
EVM0020158	7.028021	5.911756	7.648781	4.222319	4.563777	4.116774
EVM0020150	5.548673	6.884905	6.026623	38.406727	35.663513	37.889378
EVM0020151	83.898308	77.873512	87.310768	44.386497	41.942612	40.161335
EVM0020154	2.221317	1.748451	2.802378	10.698349	9.777264	8.971204
EVM0020157	5.043652	4.424905	4.00005	14.370017	12.827292	11.578622
EVM0023599	1.002941	1.046684	0.851343	0.841204	0.54785	0.48683
EVM0028367	10.061982	12.493926	12.078753	5.923375	6.693578	4.562411
EVM0028364	3.719871	4.366696	3.303157	2.02992	2.097499	2.055401
NewGene_5050	0.281464	0.581373	0.382228	1.742745	1.466831	1.956266
NewGene_5053	5.263499	5.814532	5.313466	18.904424	18.770324	17.250467
EVM0000710	77.494743	75.626793	72.986992	71.528831	67.599556	68.678375
EVM0000717	15.091176	15.806451	15.802807	0.602993	0.88975	0.531463
EVM0013378	7.213114	7.20733	7.625366	5.697568	6.598738	6.028162
EVM0013701	56.514683	62.12962	61.144871	18.406588	19.839821	16.922155
EVM0039648	31.852207	30.833874	32.216454	22.507969	24.725334	24.746569
EVM0039649	3.351449	2.839526	2.663259	2.155906	2.258737	1.946625
EVM0039642	0.192039	0.218462	0.255736	5.803696	4.042578	5.19961
EVM0039640	3.343999	3.393612	4.653739	9.943699	8.378834	8.841117
EVM0037568	0.899193	0.618446	1.240476	0.738582	0.382907	0.382464
EVM0037561	11.169008	10.361426	10.326991	9.57386	8.529664	9.903139
EVM0037562	0.559589	0.975616	0.563903	2.642355	2.458948	2.55422
EVM0033416	1.941641	2.290738	1.474326	77.696579	74.62941	77.364006
EVM0018879	3.50742	2.286123	2.115062	14.150648	16.370865	19.500233
EVM0002960	15.445173	16.668184	17.083128	8.748284	8.181149	8.439143
EVM0030031	4.117827	3.187301	3.673915	0.843018	0.670154	0.443192
EVM0030037	16.090033	15.229438	16.276339	15.227193	14.934165	14.151319
EVM0031927	4.963759	6.263381	6.12427	3.718799	3.641778	4.155172
EVM0031926	24.083429	28.456347	24.520891	18.741552	19.935167	16.88669
EVM0031920	1.710202	2.272738	2.350585	14.859163	13.724069	15.826437
EVM0031928	1.068624	2.196653	1.338243	14.326196	14.063204	12.583739
NewGene_586	0.665556	0.499936	0.496948	5.689071	6.983728	6.174417
EVM0040548	12.035862	12.034764	11.289489	8.762784	10.307318	9.827385
EVM0031077	0.073298	0.031535	0.089162	2.829305	2.712863	2.792338
EVM0035978	92.029587	92.165306	93.420212	35.961559	36.226479	32.174965
EVM0030065	0.935368	0.42362	0.663648	9.235821	8.092119	9.290174
EVM0035971	0.859492	1.029865	0.957452	12.76094	13.267306	11.519242
EVM0030066	3.759844	4.623471	3.876548	28.365328	30.301735	27.795847
EVM0040540	2.668242	1.825658	1.892807	9.762188	10.392966	10.785782
EVM0040543	1.887909	1.460315	1.605415	1.339296	1.766302	1.599388
EVM0030062	11.163637	11.436648	10.580985	11.548675	12.754931	10.401894
EVM0039602	37.062286	38.186008	40.034328	39.381199	38.376278	36.127991
EVM0036654	0.281781	0.513231	0.129948	1.219627	1.292933	1.474433
EVM0042009	3.081447	2.478935	2.897999	9.173656	7.631599	7.119443
EVM0036656	0.227366	0.13771	0.136415	21.807154	23.912676	25.698702
EVM0042003	2.879961	4.069511	3.186181	18.050451	19.066916	19.015038
EVM0042004	7.249811	6.610528	7.151888	19.502556	18.428408	22.461115
EVM0042005	3.766644	4.642036	5.031876	15.959535	15.182301	15.090255
EVM0020703	1.116298	0.670458	0.794363	12.351726	12.312529	11.805639
EVM0041676	3.767075	3.837004	3.967171	9.717348	8.466532	9.66511
EVM0030807	24.253387	23.553757	24.985729	22.468094	23.202419	22.329365
EVM0030808	4.539621	4.898217	5.269125	18.380991	21.047991	20.793371
EVM0040986	5.13448	4.869983	6.1454	5.01446	3.864007	2.470149
EVM0040981	5.750144	5.296273	5.295168	22.039497	19.000853	19.647032
EVM0040982	86.692993	93.27919	84.979912	46.306915	50.019871	44.046494
EVM0002833	2.928054	4.754837	2.982687	14.020182	16.453987	14.644377
EVM0002831	8.799176	8.976241	8.416588	6.019684	5.545175	5.148528
EVM0036319	47.283405	46.386868	47.676422	43.099289	42.785419	41.801174
EVM0036318	256.188263	257.072601	248.466492	142.254227	141.783234	144.189224
EVM0041588	0.068293	0.101655	0.10372	0.427579	0.510646	0.569862
EVM0041589	1.538566	1.526076	1.651096	1.127039	1.802578	1.063983
EVM0041586	7.29206	7.795036	5.609998	3.868212	3.1166	3.08955
EVM0041585	10.481112	9.711542	9.6314	7.39236	5.986321	7.600068
EVM0041583	2.757968	2.874424	2.587514	46.289989	50.104	43.098389
EVM0041581	2.684179	1.800494	3.334451	13.763371	14.410092	13.374113
EVM0017945	14.481711	14.501019	13.917594	14.157501	12.906967	14.997038
EVM0017947	67.140305	70.210999	64.375587	41.933887	42.620163	42.415424
EVM0017940	0.982316	1.048308	0.989814	4.719662	6.352758	5.913513
EVM0017943	1.217478	0.605673	1.336819	4.553402	3.375865	5.805871
EVM0014410	2.318414	2.030748	2.736035	6.100433	5.041697	5.857299
EVM0014414	6.549973	6.567505	6.104625	5.281124	5.202168	5.182938
NewGene_3550	0.422876	0.64113	0.457411	3.337225	3.192631	2.451945
NewGene_3557	0.645567	0.499079	0.769268	3.874605	4.310711	3.115145
NewGene_3555	0.416135	0.452525	0.551846	1.984961	2.892084	2.837886
EVM0037048	3.836351	6.210331	4.743793	1.653104	2.806915	2.544443
EVM0037049	3.113526	4.046992	2.562618	8.972007	8.342079	7.405476
EVM0037046	3.583497	3.063235	3.125564	3.33585	3.056557	3.580524
EVM0037045	0.395625	0.561336	0.383661	1.537071	1.317408	1.166906
EVM0006999	1.573105	1.132354	1.135987	4.895089	2.74469	4.670711
EVM0006995	0.81893	0.735724	1.078197	4.726798	4.585523	4.913485
EVM0006997	7.068062	5.509567	7.314057	34.885353	31.721956	31.944054
EVM0006993	3.894835	3.497139	3.59117	18.12476	17.462721	18.693998
NewGene_2206	0.402445	0.425637	0.172002	1.025959	1.057504	1.299257
NewGene_2201	0.282499	0.517437	0.433906	2.378243	2.142827	2.299282
NewGene_2208	1.788206	2.454157	2.551554	0.626997	0.505785	0.348586
NewGene_2209	2.302169	0.796771	1.057792	0.400478	0.919686	0.281611
EVM0006666	46.068569	45.377426	48.415443	24.639923	23.320236	25.353674
EVM0006665	0.337223	0.650639	0.811465	5.254061	5.04055	5.112476
EVM0006668	5.028821	5.621462	6.188409	25.599625	29.756203	28.168325
NewGene_1952	3.330563	3.503248	3.69388	2.100861	2.194956	1.796348
NewGene_1959	7.6762	8.395095	6.709774	44.257817	38.216655	36.480135
EVM0004299	8.227274	7.565921	8.258551	23.940552	23.78714	23.698923
EVM0003010	33.684959	34.060925	36.358917	21.061621	20.313587	21.910635
EVM0003011	0.120186	0.101435	0.358617	65.196899	59.498554	54.062782
EVM0004748	12.11766	16.191044	14.667551	9.018564	11.664571	12.686614
EVM0004747	56.926907	58.638123	60.130512	43.976547	47.221832	44.687984
EVM0004746	6.57839	6.139277	6.583326	1.970479	1.733044	1.962618
EVM0004744	6.504958	5.758791	6.869567	24.560059	23.529676	24.969301
EVM0004741	8.863987	8.783568	6.913184	2.796043	3.195648	1.666098
EVM0008673	0.340792	0.114571	0.680295	32.341042	24.858004	25.729921
EVM0008677	0.290297	0.362972	0.328449	1.929223	2.648584	2.30629
EVM0028168	29.486317	26.630417	27.641129	87.629143	84.791687	92.79631
EVM0028167	0.337694	0.144679	0.621038	19.377068	18.27339	21.973965
EVM0028166	8.938433	9.566996	7.764607	19.572079	21.054016	21.383463
EVM0028162	9.011754	9.735492	10.363582	8.674137	9.449565	8.787671
EVM0015855	31.829405	32.584152	34.543919	17.371704	19.774525	17.845539
EVM0016224	6.471301	7.058945	8.128256	5.898534	5.116017	6.110961
EVM0016222	2.430926	2.19666	2.076566	14.695664	13.82889	13.957049
EVM0011151	21.18248	23.543903	21.304764	9.131364	9.76536	9.155815
EVM0027385	28.872971	30.031643	28.185398	29.607065	28.733141	28.6696
EVM0019908	25.825483	27.65773	31.318514	95.133919	86.25219	94.382217
EVM0019903	187.92421	187.673599	187.900482	87.627167	80.967903	82.936707
EVM0019904	2.117808	4.070452	2.576602	8.093801	9.040244	8.078136
EVM0012103	55.014507	57.958019	49.098408	40.608326	40.443691	38.720005
EVM0012106	0.408735	0.502958	0.250955	2.587084	2.906726	2.439005
EVM0012104	8.096136	7.604016	8.052348	4.164015	3.639491	3.817152
EVM0015856	8.423604	9.174319	8.025723	23.430487	21.070623	24.439032
EVM0003908	0.178536	0.083923	0.058099	1.768778	1.679463	1.900239
EVM0003907	0.133854	0.291179	0.431976	6.073443	5.948474	6.292353
EVM0003901	13.454349	13.831553	15.602505	5.953078	5.150657	6.140108
EVM0003903	0.197465	0.510388	0.383178	2.733066	3.961051	2.880055
EVM0007215	2.097013	2.295862	2.540025	24.704105	23.097549	24.182142
EVM0007217	2.002361	1.525008	2.252177	8.136644	6.33005	6.738088
EVM0007213	0.250327	0.580587	0.168839	11.265497	14.516165	13.345984
EVM0016483	21.478243	22.924171	23.155695	13.468613	13.084184	12.520245
EVM0016482	0.258023	0.458009	0.247297	6.015229	5.567671	6.095136
EVM0016481	1.573566	0.989761	1.164448	3.189028	3.935215	5.276525
EVM0016480	37.677601	36.005379	39.239037	38.07777	36.869335	38.576767
EVM0016484	0.63935	0.755174	0.536579	38.112766	38.139736	36.159332
EVM0021979	4.07165	4.301201	4.030058	37.352676	36.088531	39.214462
EVM0005508	20.067915	18.467028	18.882534	13.543535	12.042263	10.389823
EVM0028833	10.756409	10.894295	9.508043	25.521454	23.918678	24.770372
EVM0028832	3.659732	1.25239	1.878319	1.177777	1.518886	2.08609
EVM0013055	118.937035	116.21785	108.76181	389.242493	390.844208	378.998505
EVM0013052	7.042394	6.168348	7.073121	6.426897	5.307302	6.194103
EVM0028834	1.997101	2.003716	2.798779	8.278253	5.963328	5.778516
EVM0017578	44.877937	44.07777	44.089958	41.556164	40.078457	38.899342
EVM0017046	10.286101	10.806158	10.54682	10.355705	10.168642	9.498693
EVM0013740	8.108433	5.825819	7.241503	19.292187	16.987564	18.192539
EVM0026475	6.942119	8.03988	7.159985	16.719755	18.806713	17.538515
EVM0026476	0.256764	0.215754	0.166688	10.439354	9.474649	9.339285
EVM0026471	11.90922	13.321088	14.348004	8.728502	8.724211	9.710786
EVM0017689	0.063753	0.036717	0.119001	4.13904	2.82906	4.324839
EVM0003801	2.051503	1.234982	2.103136	49.319279	47.241177	50.424404
EVM0017684	4.597172	3.944264	4.444963	3.079359	4.337776	4.254682
EVM0017681	12.297257	17.123949	10.94768	36.602169	39.025085	42.351814
EVM0012787	12.265129	12.837836	12.472396	61.422348	59.474594	64.635071
NewGene_2981	2.514267	1.842138	2.299577	0.524093	0.897112	1.064922
EVM0001201	11.525625	13.462428	6.367353	2.508688	5.694631	3.239762
EVM0010215	5.764252	7.140006	3.770845	4.245438	6.267861	5.19099
EVM0018750	0.569297	0.61368	0.303531	5.382605	5.32687	4.45285
EVM0018753	0.761947	0.339839	0.10345	1.889789	2.617545	1.833106
EVM0018752	102.033127	112.827049	98.820488	44.513432	48.578945	48.537872
EVM0018757	0.475234	0.926086	0.759891	2.85108	3.71252	3.812039
EVM0018758	2.482809	2.926213	2.926911	7.35651	6.934279	7.562444
EVM0010506	0.925954	1.161538	1.086488	22.110945	20.402863	17.563437
EVM0010500	10.687934	11.451087	10.793827	29.789413	31.427248	28.790321
EVM0010501	0.181018	0.056505	0.034829	5.945569	6.899722	5.729027
EVM0010508	26.494066	27.247648	28.659504	17.062248	17.439558	15.867153
EVM0018282	5.543629	4.248642	5.376007	26.405012	24.593176	25.733309
EVM0020735	1.002779	1.565258	1.015047	9.236934	11.238693	11.773906
EVM0022389	4778.532715	4925.686523	4873.737305	776.254883	772.609436	758.41748
EVM0022386	0.027301	0.102152	0.081406	2.3916	2.243102	2.742886
EVM0022384	4.042282	3.745754	3.431199	2.912995	4.714101	3.320195
EVM0022380	64.966545	68.453011	67.05912	32.362938	31.548014	31.556889
NewGene_870	14.565554	13.020337	16.443614	10.068525	8.87966	9.898161
NewGene_871	2.641184	2.505068	3.007131	1.704606	2.429825	1.318606
EVM0019480	0.077143	0.056246	0.182818	2.998676	3.632366	2.81859
EVM0019481	33.263988	38.487823	33.311466	149.349121	146.276657	141.027756
EVM0005756	0.379115	0.423468	0.371121	6.444576	6.280412	6.36784
EVM0029711	8.354248	8.780015	8.719858	26.788734	25.509558	25.273945
EVM0029710	28.596815	29.706758	32.365265	88.022911	69.058075	75.493332
EVM0026364	8.717404	8.000268	8.488265	6.64546	5.048369	5.633915
EVM0005403	148.856445	148.068436	140.371887	4.531308	4.897885	4.572652
EVM0026367	3.794416	2.826012	3.384157	2.580086	3.797459	3.453199
EVM0005402	16.41851	18.187922	18.003771	0.82933	1.309484	1.021499
NewGene_3611	0.973869	0.819588	1.041746	2.657343	2.521036	2.936071
EVM0009057	0.304895	0.188517	0.304025	2.366125	1.768894	2.036319
EVM0020988	54.792236	57.985088	53.403637	32.645515	37.670311	39.306053
EVM0019150	0.126311	0.079993	0.373191	9.300724	9.504633	10.452038
EVM0019151	13.174797	13.882813	11.332535	13.937349	10.991833	12.113656
EVM0019152	42.719875	45.157898	48.627682	172.443604	176.240601	187.596802
EVM0019154	6.121408	7.007523	6.338382	5.125381	5.38911	4.234943
EVM0019156	11.529489	11.750956	12.917698	9.283762	9.033367	8.794766
EVM0011367	0.838649	0.625399	0.63995	2.280425	2.235718	2.0373
EVM0011363	30.292126	30.153755	24.117517	19.54949	20.038193	23.626579
EVM0011361	50.184448	50.686069	46.576141	22.15786	21.741056	23.493282
EVM0011360	36.445362	39.37495	36.041275	28.416815	28.800022	29.353539
EVM0038019	4.267882	3.631111	3.667743	11.9854	11.738076	12.63297
EVM0038014	11.362126	13.283692	12.22975	7.053929	7.522678	7.106173
EVM0038015	0.794982	0.302113	0.382716	3.137496	3.252155	3.368135
EVM0038016	22.034737	23.327496	24.43331	24.115259	22.874626	23.507801
EVM0038012	1.627821	0.63506	1.372952	3.712751	4.785049	3.439656
EVM0025817	30.399717	30.027258	28.758921	27.975735	23.986774	28.902834
EVM0025811	18.246367	11.191576	17.982681	11.913346	12.212889	8.499556
EVM0028298	8.56026	8.74831	9.330182	28.01688	33.395741	23.687037
EVM0025818	0.921315	0.857643	0.764775	5.113995	5.684749	5.51999
EVM0023413	1.335862	0.766121	0.571546	3.254159	3.88766	2.415211
EVM0028446	18.930119	19.803589	21.111673	11.393622	11.531458	10.957723
EVM0031084	2.835696	2.088063	2.197343	12.304504	12.436046	12.007249
EVM0035198	3.57882	3.35867	3.747726	15.835648	15.06689	15.530169
EVM0035199	18.386576	21.22999	19.184992	7.651058	8.894226	10.418146
NewGene_5757	1.31574	0.746227	1.114046	3.325113	3.793559	3.149117
EVM0035190	7.122616	6.141017	6.096876	4.537715	5.546998	6.111816
EVM0035224	68.026512	67.729782	70.451805	58.486839	56.048706	55.316414
EVM0001673	44.382744	40.857159	32.603096	167.027435	175.754135	177.159134
EVM0001675	5.796165	5.278044	5.721542	14.034427	14.011403	15.247539
EVM0001677	0.84512	0.854662	0.555572	4.817383	5.146556	4.604106
EVM0001678	7.161995	7.030678	8.011426	26.934063	26.003542	26.018419
EVM0036552	0.091092	0.400086	0.444847	4.485422	4.37294	3.91776
EVM0032649	1.17265	0.95773	1.040853	7.110589	6.193258	6.144718
EVM0032648	9.20386	7.963097	9.677062	24.718945	24.261227	24.748371
EVM0032643	1.198064	0.492035	1.03663	5.048014	5.869333	5.077076
EVM0032641	41.058002	43.636646	39.530464	17.188105	16.087158	16.832632
EVM0029836	5.443348	8.407308	7.174901	6.067558	7.427621	6.794813
EVM0036889	3.602056	4.519796	4.14716	9.507187	11.151583	12.385043
EVM0000108	0.491878	1.111172	0.725855	3.881132	4.377259	3.09885
EVM0037682	36.387447	38.906494	37.105885	31.422281	34.736015	30.52322
EVM0037684	4.030156	4.221983	3.473416	13.298772	10.488941	9.257668
EVM0033599	0.377132	0.474384	0.431552	3.916675	3.566228	4.283393
EVM0033594	341.204224	342.66098	342.221222	149.606888	145.912628	151.223099
EVM0033595	7.887794	7.969793	7.117186	7.205391	5.166711	6.277994
EVM0007985	115.984161	116.184952	106.057098	105.391266	110.126938	112.604446
EVM0001369	9.170296	9.449904	9.006178	3.371052	2.827202	4.322464
EVM0009703	1.923407	1.411793	1.538193	8.219956	7.187402	9.290218
EVM0009704	116.281281	118.022781	117.861275	72.499153	70.072891	76.880424
EVM0009706	10.637105	11.65257	11.037169	11.293364	12.631001	10.61972
EVM0030480	5.93926	5.893301	6.436774	6.08704	5.79607	4.663228
EVM0034906	71.662033	69.174034	66.619133	52.822079	52.384464	51.244457
EVM0034903	4.279133	4.144226	3.366801	1.377631	1.17153	0.464731
EVM0015264	1.034742	1.054922	1.396541	0.889242	1.017068	0.720368
EVM0018947	0.71872	1.027313	1.12691	6.878802	7.450864	6.832129
EVM0040703	139.999146	138.443695	137.507767	112.864708	103.433495	107.436806
EVM0040709	5.672973	11.871059	10.576696	6.428313	5.857937	7.556922
EVM0040708	2.685	3.195754	2.325146	9.631351	10.564963	9.65907
EVM0008076	7.016091	7.792457	6.800088	19.853477	19.063559	21.304399
EVM0008078	1.445008	0.70817	0.826324	5.250598	5.285375	5.171943
EVM0002617	488.297607	479.458679	485.323212	347.494232	346.235596	357.455261
EVM0002615	0.577216	0.650911	0.564289	2.577394	2.54453	3.973927
EVM0002612	2.858123	3.507589	4.018794	0.69335	0.776498	0.673017
EVM0002610	26.635664	25.873739	23.721533	100.959236	98.537186	95.438271
EVM0002618	22.308119	22.791731	23.526047	22.468813	22.621849	23.598545
EVM0006507	1.286386	1.05956	1.047846	7.199202	6.587015	8.641863
EVM0016780	10.770994	11.019495	11.317109	2.178241	2.316537	2.328532
EVM0016782	7.816555	7.760414	7.542001	6.966675	7.086148	7.014132
EVM0006261	0.450785	0.662618	0.583584	1.425498	1.746548	1.482168
EVM0006264	97.26297	100.13192	101.057854	27.217157	25.50968	26.914042
EVM0016787	31.89064	31.321257	29.312202	23.063446	24.10211	23.155437
EVM0011849	1.445491	0.696398	1.287265	8.187889	6.460611	6.73209
EVM0005341	5.499796	4.619931	4.76502	27.703873	24.706573	30.318319
EVM0005348	9.661489	9.165299	8.256317	4.488456	4.618354	5.212164
EVM0012633	0.856679	0.887605	0.886827	2.76836	3.524455	2.545887
EVM0026673	13.791808	17.713285	13.351964	48.928341	47.853127	50.449253
EVM0026671	9.239255	5.581481	9.001564	35.622658	41.891373	37.706692
EVM0026677	6.43244	7.0873	5.810842	46.306671	43.966145	44.499626
EVM0026675	1.185127	1.029505	2.118468	6.099466	4.624591	5.934571
EVM0012785	1.344643	1.817451	1.907292	14.727089	11.248344	12.317126
EVM0001997	23.72646	23.520956	23.721188	16.325071	16.289948	16.463078
EVM0001991	39.758202	41.533386	43.132301	45.193844	40.689182	41.367172
EVM0001993	18.40136	17.311855	19.095791	13.463365	15.799088	14.914641
EVM0041421	0.56497	0.959048	0.607662	0.501076	0.396314	0.439825
EVM0014029	9.01612	8.091705	8.982469	16.468166	23.366747	22.489889
EVM0038436	1.973405	2.579686	1.98529	9.266488	7.415529	6.764525
EVM0027324	2.109742	1.276535	1.750262	1.438917	1.743398	0.76524
EVM0038434	5.343048	5.089978	5.182985	14.048128	15.160717	13.38198
EVM0014022	0.452743	0.246106	0.314632	0.779763	0.980389	1.004771
EVM0016978	2.936771	2.122259	2.806192	6.985675	5.821726	6.930819
EVM0038430	9.150169	7.914903	7.316033	4.523069	3.526324	2.590153
EVM0016973	13.594828	13.581366	14.234589	5.660394	6.829386	5.584088
EVM0016971	5.884159	5.440821	4.430584	0.203519	0.773486	0.614611
EVM0010407	1.065061	1.354307	0.861485	1.123096	0.745471	1.123584
EVM0016975	1.436525	1.759203	0.977017	1.581003	0.765676	1.063415
EVM0016974	10.840865	12.626164	12.517154	7.105513	6.75209	7.485559
EVM0034117	19.991035	19.38681	20.483658	17.299778	16.474258	17.927261
EVM0001339	0.19652	0.727746	0.28712	1.281791	1.535522	1.453854
EVM0004125	42.62352	49.283821	38.619946	305.192566	324.141083	327.49588
EVM0001337	0.845387	0.700107	1.087551	2.474455	2.432112	2.744893
EVM0002973	5.716357	7.62006	6.505267	5.740867	6.501517	5.897513
EVM0002975	2.426708	3.223664	2.2283	8.184402	8.486419	7.238427
EVM0002978	0.573572	0.551043	1.018533	38.253185	41.015484	41.692471
EVM0015376	6.990288	6.491598	6.606728	6.618663	6.595	6.460909
EVM0032793	0.150717	0.448675	0.171963	1.633652	2.388216	2.029396
EVM0032792	4.821255	5.405325	5.235728	5.05839	4.99835	5.616552
EVM0012783	0.375206	0.241217	0.443213	1.728657	1.940932	1.447897
EVM0042051	20.008917	21.9013	17.901327	3.923721	4.442867	4.72079
EVM0041071	4.690743	7.713351	3.551352	3.870528	3.387315	5.219753
EVM0007479	2.384231	2.458143	2.512417	7.050129	5.822292	7.470412
EVM0007477	19.821527	22.544395	19.934772	19.635061	16.228121	17.881348
EVM0007470	4.446928	5.646626	5.901298	18.499977	20.194256	18.943529
EVM0011164	0.093185	0.045662	0.070492	0.636108	1.350595	0.633369
NewGene_1854	0.246187	0.188726	0.39317	1.680206	2.357036	1.964496
NewGene_1855	16.838598	18.411081	20.980285	49.037739	45.244014	46.813155
EVM0014603	108.455002	117.302467	111.692223	110.177299	118.60817	108.737885
EVM0014602	0.648725	0.456026	0.152214	2.965887	2.922908	2.703046
EVM0014601	185.645599	187.623947	183.057999	180.572556	172.434952	171.65329
EVM0014600	3.298043	4.389962	2.920656	0.483974	0.69093	0.761829
EVM0014607	1.581339	0.606951	2.557759	15.437732	13.075431	12.825378
EVM0014605	0.698631	0.78846	0.653702	0.194846	0.611683	0.412499
EVM0020810	0.91735	0.719903	0.870758	3.553739	3.356021	3.724514
EVM0029153	44.069618	42.747654	45.75795	46.544132	44.916916	42.351559
EVM0009064	8.805345	7.830338	6.104888	38.262127	41.781086	36.396317
EVM0020814	32.331131	31.597948	33.445694	25.510904	21.959488	24.825052
EVM0012604	1.463435	1.755827	0.428584	3.248641	4.490566	4.201325
EVM0012600	18.413929	17.478672	18.126621	14.453012	15.301355	14.985552
EVM0003207	2.895696	4.342921	2.760879	1.542207	1.354537	0.838606
EVM0003205	13.188231	13.062741	15.272077	12.282717	13.743957	13.392505
EVM0028283	63.986919	59.550083	62.544155	16.24296	15.628561	16.167105
EVM0038588	1.827211	2.407853	1.69714	17.065144	11.61777	10.163239
EVM0018189	2.878855	2.55355	0.965674	8.421758	9.218314	8.635981
EVM0036056	0.309269	0.26435	0.290833	11.470595	10.622332	11.667522
EVM0023161	13.061532	13.077036	12.371125	8.087524	10.184571	8.016047
EVM0023162	0.507989	2.181439	1.147302	6.810616	7.567399	6.859804
EVM0023165	23.552475	26.227951	24.642914	16.61586	16.661821	16.543669
EVM0023166	1.53899	1.183638	1.735747	5.614411	5.521686	5.509562
EVM0018971	20.611341	24.434919	19.970119	11.713586	9.780824	10.219189
EVM0018972	8.391788	8.538969	9.180184	27.612206	24.776876	26.983219
EVM0018975	15.896198	14.396948	19.068146	16.144117	13.545283	17.341108
EVM0018976	46.869701	46.524551	47.697044	117.727974	122.350258	120.246178
EVM0018979	6.900533	7.578313	6.051942	5.185992	7.125803	5.453492
EVM0027887	19.313959	18.068548	22.678816	15.428977	16.221449	14.265609
EVM0011832	3.578624	3.022665	2.923561	19.9895	19.859825	18.812799
EVM0011836	19.843525	19.977898	20.75815	10.024796	9.172708	9.461107
EVM0011835	81.116798	91.40847	83.866112	51.998104	51.944107	55.946789
EVM0011839	17.435011	18.425507	18.61775	14.53341	16.966953	14.533355
EVM0004468	29.271027	31.313747	30.85512	19.571241	18.06448	18.330061
EVM0004469	1.015176	0.762543	0.800032	7.635585	8.356692	6.585399
EVM0004464	5.927145	5.252538	4.478036	17.980925	16.298628	19.021154
EVM0038749	62.581791	64.280899	64.746399	39.569195	39.039795	40.433155
NewGene_5376	0.55196	0.512243	0.94094	2.248098	2.396736	1.794787
EVM0002159	1.197862	1.183686	0.349989	6.693376	6.61009	6.004532
EVM0002157	0.40366	0.541474	0.552783	2.00621	2.298252	1.562629
EVM0027269	658.323425	694.242004	703.908813	334.776886	327.692261	319.660828
NewGene_5369	56.898088	57.469763	58.254378	41.638308	36.806265	38.531734
EVM0019738	40.318539	41.941681	43.692074	109.61306	112.912193	106.96965
EVM0019732	7.692925	9.238709	6.413049	23.816193	34.918564	27.660826
EVM0019733	6.285801	5.918652	6.000247	3.799411	3.48432	4.673563
EVM0019734	62.195099	59.00156	63.09827	38.05188	38.776619	39.397141
EVM0019736	1.095085	0.696253	1.282372	6.87683	6.271078	6.974822
EVM0013153	539.810547	564.336975	536.254211	71.888382	73.229218	71.357277
EVM0013157	7.158918	6.319631	8.5477	17.87652	18.082836	18.593473
NewGene_4011	0.467116	0.879174	0.674223	4.388678	5.317282	4.070414
NewGene_4010	0.767108	0.423305	0.679669	0.518512	0.804957	0.31301
NewGene_4019	0.341053	0.340358	0.79418	2.668302	2.745975	1.741242
EVM0017727	66.73642	70.296585	66.138313	42.971714	44.671841	45.740295
EVM0017721	0.537786	0.28197	0.816017	1.350101	1.818119	1.483592
EVM0017729	0.749692	0.663065	0.205434	1.696776	2.688745	1.838935
EVM0010716	0.282473	0.51973	0.123237	2.797314	3.962487	2.072585
EVM0010712	4.88084	3.324412	4.181383	1.482795	2.858418	0.780153
EVM0010719	309.625488	309.588684	310.404572	0.073459	0.236466	0.093101
EVM0024845	5.040751	5.38541	5.183621	4.412131	6.272155	3.187111
EVM0042101	4.429255	6.458744	3.850196	0.784185	0.552141	0.827199
EVM0025131	7.50973	8.748099	9.04861	36.875942	39.639294	36.735687
EVM0025132	2.764916	3.769944	3.811491	12.586677	10.053657	17.897049
EVM0025136	1.67208	1.717628	1.716774	7.694016	8.011145	8.165046
EVM0025139	15.702696	10.316633	8.057474	56.425308	54.143337	51.934776
EVM0025138	2.094138	2.089088	2.256881	7.270637	10.506097	10.620295
EVM0007464	55.218555	67.426132	55.188667	47.9039	45.057137	46.718136
EVM0023990	0.278247	0.357008	0.375035	1.013747	1.763031	0.827691
EVM0023993	6.028833	5.138614	4.890024	5.610031	4.184706	4.357944
EVM0023994	11.15178	10.958384	11.240536	11.476048	10.359788	9.802124
EVM0023999	49.356197	47.086555	49.705185	24.853979	25.256624	27.189505
EVM0018122	3.308515	4.066193	2.331663	14.20317	12.732027	12.452477
EVM0018123	2.07237	3.639493	1.612043	0.607069	0.458809	0.384745
EVM0008894	10.351945	9.609238	8.518223	24.529091	26.726164	23.711569
EVM0011449	0.238536	0.192455	0.82679	1.956864	1.314792	1.591503
EVM0000560	9.636241	10.923635	8.808827	4.058067	4.860392	5.190816
EVM0034299	0.321223	0.211466	0.165401	3.738318	3.914186	3.322517
EVM0034294	1.462823	1.669415	1.374499	18.741011	16.127987	17.757069
EVM0034295	4.954288	3.988579	4.942831	2.556176	2.851942	2.986716
EVM0034292	447.925262	458.446838	452.483582	7.189322	7.823595	7.958373
EVM0035525	8.375019	9.039941	9.75808	21.874954	22.116982	21.861267
EVM0035522	62.996822	64.590286	64.630478	41.436649	41.436874	40.192299
NewGene_1624	0.117979	0.044076	0.129138	0.992996	1.175243	0.550371
EVM0022645	0.170529	0.266681	0.089751	3.966968	3.819294	4.136975
EVM0022643	39.712963	37.754215	38.950226	23.515291	24.16958	22.412914
EVM0022641	72.330925	75.607903	76.785965	61.608746	61.966339	62.095314
EVM0034439	1.670636	1.334541	1.300742	3.222783	3.811646	3.532668
EVM0034433	8.919923	12.218609	9.409863	1.772187	1.418623	1.460355
EVM0031038	6.699614	5.494748	6.325398	45.514294	41.588699	43.042072
EVM0033803	1.151972	1.082089	1.745703	6.68291	7.107273	4.332503
EVM0033804	13.684164	12.695246	13.82967	73.961006	70.017021	70.367844
EVM0033808	22.400482	23.329014	21.312866	60.572323	66.841743	64.726723
NewGene_3173	0.124693	0.357518	0.114906	1.946436	1.897317	2.262526
EVM0023209	1.219865	1.758505	1.521937	7.031738	7.343608	5.819757
EVM0031529	30.240442	32.298161	29.291071	32.533726	32.042946	30.22818
EVM0031528	77.687019	81.127327	78.629425	84.695923	83.704788	76.406929
EVM0023205	2.396861	2.050612	2.11429	18.754595	17.930359	22.093155
EVM0039953	13.982493	14.113034	14.90862	12.249329	11.865282	11.585057
EVM0039957	75.333572	74.088341	75.754608	58.931541	57.507183	58.196461
EVM0039954	1.504353	1.902049	1.333663	7.272104	6.794255	7.191208
EVM0026290	14.595313	13.775827	15.000624	10.02801	11.1957	12.720096
EVM0035815	0.12313	0.10696	0.357951	1.868446	2.059565	1.460076
EVM0035814	3.051908	3.063437	1.840387	6.31066	7.742373	5.762158
EVM0037275	0.629469	0.705717	0.248507	5.366764	6.05644	5.71451
EVM0037277	3.863464	4.005886	4.017989	2.928781	3.761587	3.604156
EVM0041156	0.085907	0.039568	0.077872	2.655095	2.75384	2.920125
EVM0030723	2.362099	1.27914	1.683108	5.602713	5.919237	5.313427
EVM0030726	14.893829	14.113499	14.995285	14.290841	14.019494	14.690732
EVM0009438	3.465763	4.2159	3.557176	3.089334	3.53982	3.413453
EVM0032383	12.063566	12.729548	12.607224	9.426345	8.761383	8.556318
EVM0033117	17.860882	17.779812	18.471773	18.969265	17.697018	18.052553
EVM0032386	253.264374	243.476135	219.823639	582.373962	580.903137	561.352783
EVM0032387	0.617026	0.389407	0.625829	0.329752	0.395028	0.603085
NewGene_296	1.30633	2.072796	1.919395	7.529948	8.838999	8.150425
EVM0008380	30.851324	28.997818	30.619516	31.263754	29.157845	28.577106
EVM0037498	0.885492	0.729517	0.810023	0.74304	0.674389	0.557171
EVM0000375	0.090078	0.050864	0.039459	0.850771	1.034084	0.692254
EVM0000373	24.005472	22.7467	23.40798	8.471671	8.28991	9.484146
EVM0037495	84.664307	88.2892	87.204346	56.35725	63.002453	62.630024
EVM0033388	67.110008	62.530624	59.509521	49.926517	47.791153	52.853943
NewGene_748	12.92273	12.293678	11.643096	29.447687	32.990017	29.675019
EVM0031893	2.271087	1.766794	1.959511	10.737765	9.78871	10.55713
EVM0031897	1.960323	2.649783	2.311733	13.243464	13.774755	12.655869
EVM0031894	6.363371	5.166266	5.729096	2.61723	2.402885	2.573647
EVM0031898	0.378636	0.630939	0.514704	13.898335	14.683702	12.654129
EVM0038335	24.180182	23.359529	22.484976	21.189526	23.882225	22.748453
EVM0034495	3.810737	5.274238	4.131041	46.374062	43.599495	41.992207
EVM0038337	6.94114	6.352556	7.796415	23.384602	23.767769	19.589132
EVM0009519	2.31081	2.211684	2.110822	2.039526	2.141136	1.90744
EVM0009518	0.878505	0.869371	1.098611	2.489573	2.040147	2.766317
EVM0033039	13.352812	10.891208	12.58602	55.794926	56.424484	50.599697
EVM0034491	1.474809	0.808315	1.655266	5.541327	6.639071	4.367327
EVM0003777	8.404134	8.61769	7.636143	6.09722	6.627189	7.035869
EVM0003776	2.704593	0.803507	2.535945	6.523868	4.984852	5.122197
EVM0003775	10.882876	8.175334	10.414467	36.308823	35.173813	35.008465
EVM0003774	408.737	402.952789	410.209076	278.407501	275.804474	266.495972
EVM0003773	12.432477	15.607006	14.239027	14.684936	15.130782	12.518852
EVM0003772	0.70763	0.752716	0.327525	2.532423	2.548332	2.622965
EVM0007065	105.270561	105.570366	108.668877	75.167854	71.301506	69.070755
EVM0007061	1.673705	1.454222	1.650416	7.591998	6.841506	8.118621
EVM0012449	0.490224	1.120804	0.86426	5.078477	4.812838	4.719175
EVM0012448	6.110909	6.581438	6.344748	18.535992	15.803585	18.246672
EVM0012441	36.363289	37.196728	37.525043	27.580013	26.464699	26.698036
EVM0012440	4.042355	4.154322	5.587409	28.844118	29.083437	29.709812
EVM0012444	12.198133	13.656816	12.655348	57.657925	51.521011	50.924805
EVM0034593	2.382926	1.362233	1.931777	5.508496	5.150724	4.978359
EVM0027806	2.037266	1.562966	1.787676	2.014736	1.557295	1.300675
EVM0022871	0.313345	0.561142	0.302386	3.457122	3.157078	3.916229
EVM0037017	122.872459	118.018082	123.894257	71.98584	78.541458	73.12458
EVM0037016	0.783525	2.389926	1.512046	5.748062	6.651939	6.52289
EVM0027800	32.056423	31.892408	30.867424	20.512991	20.809053	24.379423
EVM0002424	78.471741	80.670616	85.546371	62.021301	66.155968	65.122406
EVM0032819	12.789291	12.075191	10.255574	7.747083	8.148009	7.080989
EVM0002420	6.590787	5.491765	4.065369	21.772896	18.90554	18.262606
EVM0002421	1.556451	1.607002	1.628448	3.902341	4.525243	4.105455
EVM0027066	17.974993	19.34417	23.0376	13.821493	13.747741	14.841404
EVM0002429	10.176092	8.606205	11.888279	8.578566	8.893346	7.458806
EVM0032814	1.83558	1.356332	1.437726	21.845406	23.305063	22.602911
EVM0032815	0.132537	0.306127	0.063439	3.061122	2.665985	2.907185
EVM0006330	1.691491	1.486518	1.552577	4.614344	4.225207	3.736505
EVM0006331	20.121609	16.540796	20.410046	8.582536	5.025779	14.758726
EVM0006332	5.182684	4.942348	4.690352	4.62534	4.469231	3.239078
EVM0006333	105.552979	103.641594	108.651978	109.724312	104.471306	115.910057
EVM0037018	3.296485	3.970357	3.036571	0.377435	0.341217	0.245686
EVM0034597	20.16663	20.743172	21.024527	10.732377	11.406997	11.097525
EVM0035734	42.979168	41.395653	40.819912	38.614296	38.85162	37.518276
EVM0028541	7.513729	8.308287	7.833876	21.928331	21.134167	21.557983
EVM0028547	566.177917	572.645142	562.865417	340.951233	348.710236	340.930481
EVM0028546	67.268532	71.512428	73.374161	63.005455	67.350372	66.406166
EVM0023736	0.460584	0.590532	0.820512	3.003939	2.243293	2.069469
EVM0001818	0.470995	0.423139	0.349729	8.470023	9.096384	9.35813
EVM0004862	13.933397	14.898869	13.331779	36.725796	36.510212	37.158943
EVM0001817	4.519683	3.800053	5.37817	19.427053	15.55759	15.701838
EVM0026009	14.87688	18.971275	15.54468	120.740555	126.045029	118.79805
EVM0026000	0.435115	0.456937	0.421634	2.437756	2.071498	2.266357
EVM0026005	0.353325	0.281397	0.261759	7.854088	7.328604	7.622755
EVM0026007	40.450718	38.777134	37.465912	21.026646	21.746492	18.229681
EVM0017259	2.617004	1.599806	2.163666	10.767352	8.660358	11.311157
EVM0017258	80.525124	72.182373	74.921478	30.343119	31.076574	27.633993
EVM0017254	0.24128	0.275502	0.328268	8.311671	8.39306	7.908201
EVM0017250	3.349012	3.650747	4.439108	2.936164	2.082103	2.307333
EVM0007881	20.225529	21.303431	21.104193	14.080593	15.806527	13.940156
EVM0007880	2.796384	3.110955	3.017827	7.841772	7.099062	8.237226
EVM0041217	66.051086	62.729736	60.953938	27.615473	25.71608	25.785353
EVM0041215	21.968075	23.015886	21.42206	6.953587	5.559246	6.539788
EVM0010158	0.322966	0.142336	0.205651	11.334443	11.32511	11.603909
EVM0010151	43.592712	43.01125	44.923336	43.621891	42.840759	44.553085
EVM0010154	0.275206	0.148863	0.316806	4.889458	4.509212	4.678347
EVM0011282	31.233074	34.044632	33.538567	85.642128	75.983871	95.351677
EVM0017870	17.996681	17.747295	16.53533	12.296619	11.605431	10.479299
EVM0017872	11.995324	11.734984	10.734424	28.116444	30.83535	25.690353
EVM0017875	1.496249	2.446179	2.070658	9.681159	9.412257	10.561239
EVM0017876	0.099919	0.221746	0.172794	1.033978	0.916321	1.111389
NewGene_5636	0.29412	0.268897	0.403005	4.252475	4.262001	4.689472
EVM0035724	2788.915527	2836.196045	2667.700684	701.412537	710.674011	722.872253
EVM0004233	5.10705	4.323641	4.599073	3.6564	3.994849	4.033261
EVM0035726	7.281637	8.435184	7.647254	4.558165	4.79494	5.617243
EVM0035720	7.043661	7.09244	6.502861	1.507868	1.58014	1.516437
EVM0035722	6.268543	6.552326	7.167367	1.852388	2.521361	3.296598
EVM0038267	13.542331	14.406609	13.37739	14.125603	13.424539	12.213513
EVM0038266	17.65559	17.084644	19.964931	10.221828	10.461059	10.876763
EVM0038263	2.87622	2.757983	2.272661	12.49165	9.655363	12.208981
EVM0008912	722.715515	809.809875	757.4505	744.396912	770.891968	781.000671
EVM0035096	0.267667	0.271743	0.271561	1.103638	0.745004	0.556223
EVM0035094	0.325515	0.621943	0.800209	1.663799	1.743382	2.572505
EVM0024576	3.339409	3.146854	2.728452	23.477476	22.357714	22.311634
EVM0035098	66.070122	64.109673	73.93969	30.025238	28.837637	31.931837
EVM0020406	1.76527	2.017559	1.53197	8.686075	10.209598	7.458381
EVM0020407	9.202893	7.949244	8.669846	22.495432	25.924759	24.604954
EVM0020405	60.662495	63.765972	59.302399	57.401711	58.261959	55.466843
EVM0020403	2.068442	1.859667	2.507113	15.094235	10.174541	11.762176
EVM0020400	2.520493	1.231892	1.882251	8.778519	8.934077	8.432062
EVM0028677	11.247899	13.717315	11.44258	13.982776	11.554114	12.189759
EVM0028671	18.603556	19.050652	20.763988	48.354153	47.790985	49.341934
EVM0028672	1.858273	1.759218	2.03923	5.936802	6.067643	4.395795
EVM0018134	51.735825	55.878315	58.506466	45.785328	48.289455	46.006046
EVM0005908	2.365773	2.539546	2.210579	11.399205	8.253326	9.353882
EVM0005902	3.624032	3.519631	3.608708	9.565461	10.36247	11.905389
EVM0005903	213.468704	213.998901	208.481537	212.702179	230.477051	206.867371
EVM0005904	3.441817	4.339087	4.012	1.391028	1.900363	1.038295
EVM0003438	0.541841	0.554485	0.57297	7.817356	8.209887	9.487337
EVM0003439	1.570136	0.381028	1.896805	3.471305	7.382759	2.942271
EVM0003434	25.249983	28.684408	26.785738	25.68799	26.303448	27.880583
EVM0028090	0.052633	0.220961	0.229514	0.945392	1.281241	0.942345
EVM0003436	26.113882	26.371126	23.667353	11.422429	10.449442	10.654134
EVM0003437	0.195388	0.166294	0.452611	0.604391	1.457338	1.221555
EVM0003431	1.932767	1.398346	1.979355	6.746873	7.300062	7.196813
EVM0003432	0.384353	0.739998	0.687717	2.280662	1.784146	2.590297
EVM0028096	3.127959	2.685713	2.583716	2.780001	2.803065	2.877375
EVM0018138	1.051208	0.90073	1.032444	6.054906	6.337771	6.433349
EVM0022937	0.288309	1.158686	1.290862	24.137482	25.281965	21.981737
EVM0022939	4.721608	4.567643	4.884879	4.395192	4.798573	4.557877
EVM0035888	0.573991	0.574528	0.437017	11.049182	10.4531	8.77848
EVM0011458	4.029535	4.174512	5.172772	2.653998	4.46476	2.745501
EVM0026947	12.553828	14.488084	13.630434	39.426075	40.106106	41.575275
EVM0026943	0.333997	0.516413	0.356596	2.403477	1.445889	1.402769
EVM0026942	1.516076	1.302712	1.411448	1.531716	1.238306	1.533859
EVM0040028	2.24698	2.358264	2.012293	12.934546	11.256921	14.477499
EVM0016390	17.898552	18.149349	19.197945	16.560661	17.741556	18.476685
EVM0016395	4.429423	4.804774	4.330796	11.813993	13.482718	12.774676
EVM0016399	2.54443	2.821619	3.409039	9.427191	8.601461	9.144794
EVM0016398	13.706393	14.168649	15.741662	16.075502	14.116869	13.842205
EVM0013349	2.015403	2.481027	2.344787	18.793491	15.402658	16.542234
EVM0013348	1.06229	1.760233	1.748252	9.067827	9.954858	10.222537
EVM0030543	16.349331	15.551369	16.050043	37.639851	39.214298	38.545868
EVM0040328	3.323168	2.751692	3.386252	3.106293	2.003175	3.076946
EVM0022062	9.157671	8.935589	8.289412	6.712201	5.221689	5.813148
EVM0022063	31.650188	29.968151	32.979362	14.638481	13.91761	14.937246
EVM0022061	4.014532	3.797313	4.157347	4.106848	3.63636	4.742828
EVM0040026	8.321484	8.897258	9.209327	8.045549	6.108698	7.454932
EVM0022068	3.273238	4.012035	3.309636	3.140976	3.038212	3.457639
EVM0022069	1.049665	0.364694	0.447557	2.243552	2.780023	3.40882
EVM0004267	6.398664	6.762317	6.89405	18.503654	18.124996	16.469336
EVM0012843	37.017559	41.160564	38.468277	40.578201	41.250809	38.926498
EVM0013263	1.423285	0.939383	1.105874	3.987619	4.549029	3.060135
EVM0004084	1.409198	2.117494	1.650487	8.794208	7.997579	7.240545
EVM0002872	114.030464	117.480133	117.02549	43.186211	44.634575	43.463444
EVM0036352	1.916171	1.956635	2.097651	6.948789	6.329295	7.154653
EVM0036354	0.582896	0.156836	0.10147	3.10793	2.383091	2.554299
EVM0036357	0.677097	0.606637	0.76101	13.030284	15.908962	19.500238
EVM0017110	29.033974	31.740147	28.240389	72.007492	73.35952	72.201431
EVM0036356	33.628162	33.368286	35.896141	16.846348	15.755552	16.485313
EVM0017116	47.381237	47.593914	47.098709	32.464642	30.012953	30.627697
EVM0017117	15.810948	18.924866	14.110509	40.606323	44.021942	43.36153
EVM0017114	18.333958	19.48806	19.302015	16.718981	14.643695	16.627577
EVM0038908	30.156946	26.870037	24.362036	150.264465	135.1315	144.676605
EVM0027635	22.957249	26.349913	23.443806	89.78009	84.749199	83.131233
EVM0027636	4.67586	4.240746	4.783855	2.525481	2.73684	3.072059
EVM0027637	24.514277	27.002134	26.53565	15.420269	17.122633	16.232042
EVM0023819	1.23936	0.390426	0.612434	8.050574	7.439785	7.551417
EVM0023813	40.738121	45.420082	43.170216	29.91898	34.707611	30.026047
EVM0038705	3.408011	3.560684	3.156179	1.47634	1.724704	1.051746
EVM0037821	2.231745	2.047516	2.313187	12.007274	10.454253	11.734269
EVM0025309	5.132845	5.26612	4.830225	3.224147	2.833046	3.064244
EVM0006187	21.945765	20.946999	24.294302	12.930319	11.606421	14.38762
EVM0040060	24.735653	28.45928	24.727806	27.066528	22.633198	26.749666
EVM0008958	53.141823	49.940681	48.476379	20.492481	19.637127	20.677263
EVM0008959	4.32519	4.054106	4.638788	25.903814	29.016266	23.010395
EVM0008956	29.755838	29.803751	28.22224	22.173044	19.93108	22.124983
EVM0008950	80.604797	81.035034	84.640099	1.917445	0.949659	1.097025
EVM0008951	0.099536	0.200261	0.128901	1.390921	1.862735	2.19894
EVM0022276	14.212565	12.38322	17.235146	7.320838	9.045133	7.786674
EVM0042083	8.060575	9.218934	8.327941	2.035311	3.035646	3.096019
EVM0042086	0.509318	0.704056	0.76942	0.486317	0.522124	0.46536
EVM0042087	1.284963	1.266269	1.48179	6.50295	5.520136	6.114867
EVM0040493	19.255175	24.75034	22.75271	6.579661	5.596759	4.569607
EVM0042089	3.550933	3.331021	3.646889	48.106773	47.40987	48.847645
EVM0040491	2.856749	3.83868	3.033018	1.755701	1.751136	1.644002
EVM0005539	17.376986	17.023781	17.864058	58.219849	50.719444	52.864506
EVM0030170	1.877316	1.699634	1.269966	7.085642	7.35483	5.843015
EVM0030889	52.050732	51.98671	56.161732	31.879534	27.628176	28.999502
EVM0030888	11.612685	13.392287	13.994025	38.912598	39.19268	38.372299
EVM0030887	80.596382	92.948959	86.29731	65.814789	67.408157	66.160004
EVM0038558	17.197615	15.516801	17.875307	13.945324	13.536875	14.260627
EVM0033613	52.938004	50.00808	52.358711	142.707047	142.931351	140.70787
EVM0033610	3.145622	3.428571	2.497536	9.698508	7.129834	6.050788
EVM0033617	2.05516	2.142724	1.860739	11.791286	12.06695	13.995766
EVM0033619	218.82663	216.607208	220.31163	45.559612	42.783699	44.942379
EVM0035139	3.791313	3.362416	3.70309	21.892544	19.508398	22.530205
EVM0036062	5.959581	7.121227	5.710709	6.508155	4.148191	5.61056
EVM0036061	12.645377	11.876107	15.323897	13.455986	11.709759	12.211793
EVM0036067	57.592236	55.968349	53.649002	41.532761	37.261185	36.326038
EVM0036065	19.242207	18.119579	17.001314	50.749683	53.613342	51.19614
EVM0031289	2.28947	4.473089	2.305174	12.534944	13.600092	12.101646
EVM0040908	14.201109	14.416238	12.442294	11.93364	11.663564	11.352019
EVM0031753	27.575788	27.489199	28.357475	11.104326	10.767149	11.094464
EVM0031757	2.09884	2.148362	2.04103	23.411139	20.894478	23.06806
EVM0039569	10.536948	10.334248	11.682764	40.827885	40.907314	42.561668
EVM0036395	2.703161	3.098408	2.738597	1.117469	0.864148	0.726193
EVM0036396	0.316621	0.626422	0.450539	6.197538	5.611409	5.253
EVM0039563	4.171066	5.474345	4.370982	1.445227	0.837869	1.615287
EVM0039561	3.806139	4.384686	4.466424	3.263882	3.342346	3.187188
EVM0036392	9.802138	9.138796	9.705271	8.529149	8.980341	8.901545
EVM0009233	0.246471	0.334335	0.279303	6.741921	7.036588	7.177409
EVM0009234	4.798784	5.663623	4.041731	3.460992	3.759966	3.219908
EVM0009235	9.861659	8.873954	10.527511	8.375056	8.617382	8.244748
EVM0009236	1.636104	0.959868	1.367362	3.863444	4.227663	3.654149
EVM0001749	16.332493	14.2262	16.680855	8.189759	10.137951	10.7582
EVM0001745	18.197374	14.986035	15.098616	51.74815	56.368698	51.897057
EVM0001746	26.424269	26.398331	24.794502	25.04615	26.238417	24.707026
EVM0001741	10.472111	11.638898	8.55674	6.704177	7.565035	7.336451
EVM0001742	75.490036	79.430641	85.516792	6.307995	4.590974	4.803156
EVM0006910	9.908601	9.059786	9.685775	1.864319	2.026373	1.635744
EVM0006912	282.565796	275.32132	271.045319	176.588638	174.737579	167.091812
EVM0036938	0.316193	0.309085	0.390389	3.045188	3.026521	2.629619
EVM0036931	15.912869	17.779917	17.425291	11.900747	10.942346	9.588349
EVM0037933	110.466476	112.649551	102.8218	63.579338	64.458122	65.092316
EVM0036936	2.890579	2.190649	2.4615	6.384759	6.965093	7.870929
EVM0032229	13.078045	11.40339	14.289514	9.017287	12.363462	10.09179
EVM0032221	32.859921	33.766903	29.999521	23.689016	25.783813	26.965155
EVM0032220	4.029307	3.772269	4.301701	12.865057	12.173055	13.096526
EVM0032222	27.201281	25.073936	22.826979	14.92414	17.485241	18.39642
EVM0032225	3.660454	3.011157	3.164036	22.769775	22.952604	22.484243
EVM0032227	55.59811	51.111557	59.253117	45.352909	43.860718	44.582352
EVM0009499	5.737275	7.434697	6.468867	23.234457	22.805929	23.682125
EVM0009491	85.028404	96.711266	87.666946	22.016699	19.864346	21.524427
EVM0030575	2.017275	1.428506	2.026969	6.285005	7.546531	7.914237
NewGene_3076	0.815246	0.620275	0.615468	0.305253	0.412079	0.555654
EVM0004213	17.764862	19.295965	17.13752	14.036343	14.447207	15.237224
EVM0008540	10.578291	11.157837	10.291738	37.083313	38.221199	34.882481
EVM0008544	122.828735	131.863632	125.63047	122.389069	126.572762	121.801208
EVM0008547	150.427002	147.602768	140.299973	82.938835	82.045067	84.140106
EVM0029870	5.3756	4.17411	5.368479	14.177899	13.917266	13.002653
EVM0015729	15.597159	15.58403	15.370211	8.55366	7.906757	8.585674
EVM0015721	0.410277	0.621646	0.615421	3.522404	3.341649	2.990907
EVM0003633	0.386691	0.519737	0.339724	3.6641	3.549373	3.080047
EVM0003630	8.308654	8.789392	8.80057	9.150697	8.758334	8.367332
EVM0003631	46.233635	45.04137	46.976006	32.371838	31.348251	33.856441
EVM0003634	0.16879	0.148298	0.338472	2.940002	2.407836	2.273414
EVM0003638	1.259012	1.684066	0.930411	3.870287	3.254447	3.791468
EVM0007741	13.72184	18.109158	16.787949	37.917015	38.698143	49.269535
EVM0007746	0.084821	0.052089	0.101765	0.808495	0.520015	0.693414
EVM0007745	1.65217	2.088609	1.120507	5.042174	5.001523	4.300472
EVM0007748	1.302603	0.827033	1.484145	0.230905	0.244243	0.143276
EVM0022531	0.57739	0.676267	0.775861	3.125126	2.724739	4.331831
EVM0002326	15.300364	16.537174	17.24847	8.528336	8.727837	7.071712
EVM0002324	7.150122	8.115883	9.080992	7.223588	6.894149	5.830488
EVM0002323	0.227925	0.389616	0.387747	18.108923	16.019424	15.878263
EVM0002320	8.777746	7.605216	9.387084	3.509011	2.807186	2.701341
EVM0015736	12.41742	12.631973	12.275104	10.011363	8.830858	9.237781
EVM0002329	401.806305	406.590637	397.32486	2477.218262	2401.598389	2369.945312
EVM0002328	48.171371	51.785824	47.284122	33.13829	26.604713	28.917696
EVM0024926	18.437078	16.501188	16.169907	17.119053	14.741291	18.619438
EVM0005675	1.026739	1.265826	1.153449	3.814959	3.9324	3.679363
EVM0012181	1.825137	1.497116	2.663638	10.815846	8.544282	11.975324
EVM0012187	7.175479	8.480676	7.19416	23.309175	19.926239	22.374636
EVM0005672	0.729239	0.905208	0.604032	5.114046	4.779958	4.262725
EVM0012185	120.327103	124.938507	125.990196	34.238403	35.451897	32.192425
EVM0005679	21.48641	20.775097	17.254215	11.271933	12.334198	9.981096
EVM0003984	31.835842	31.645765	34.656811	19.592737	22.188517	21.851521
EVM0003986	0.81465	0.64921	0.8747	2.948906	3.796591	3.408451
EVM0007296	3.724771	4.043929	3.846687	2.377151	2.614081	2.114962
EVM0007291	0.277432	0.163729	0.063868	1.090215	0.776684	0.755851
EVM0033513	3.799252	3.03912	3.870433	2.480221	1.920789	2.369699
EVM0007293	6.684697	9.589446	9.111337	22.347441	21.289419	18.724602
EVM0007798	0.669791	0.729047	0.11927	78.993507	81.941856	86.826523
EVM0014737	0.801892	0.769413	0.613511	11.06962	10.750099	12.25563
EVM0002582	20.711025	21.310774	22.25223	21.14768	21.979002	21.214764
EVM0002581	54.849262	57.922756	58.878937	5.83684	10.200282	4.944109
EVM0002584	16.25416	15.939337	15.849113	11.891793	10.899247	11.023367
EVM0002589	2.795558	2.779226	1.913947	7.582148	6.069129	5.253943
EVM0004984	38.492962	39.346218	39.536621	28.205908	37.857864	30.087605
EVM0004981	0.623589	0.921807	1.176964	2.692224	2.81083	2.482631
EVM0004983	0.112405	0.01756	0.08795	1.954598	1.011706	2.046705
EVM0016403	17.861088	16.802227	15.463939	5.775423	5.161757	4.452517
EVM0006160	13.094711	13.778088	13.151082	12.163796	13.897085	11.80946
EVM0005586	2.550261	3.45502	3.124137	9.213229	7.049066	7.213494
EVM0005587	6.677649	7.10758	7.433869	25.895216	25.534012	31.150881
EVM0006168	25.050465	27.065117	29.277479	21.702217	21.179989	23.560528
EVM0005581	89.127007	88.754608	87.794197	51.57066	50.70565	45.785412
EVM0012153	15.254817	10.970833	11.244336	6.698832	6.174705	6.627883
EVM0014809	1.290703	0.642711	1.004293	6.223673	5.536158	5.277019
EVM0014808	1.932964	1.756766	1.44673	5.197897	4.256558	4.551453
EVM0027562	1.874666	2.251975	2.185487	0.733361	0.583816	0.77453
EVM0014800	0.053508	0.11343	0.487365	3.564228	3.948327	3.85824
EVM0003953	1.851174	1.74927	1.901444	1.936465	1.603943	1.741386
EVM0003952	3.807536	3.570868	3.363006	12.965696	15.537858	14.341762
EVM0014762	38.098095	43.369267	39.306149	5.571462	5.089519	4.916831
EVM0022306	27.510281	28.741714	27.599308	8.655543	8.2344	8.379009
EVM0022304	3.564304	3.886239	2.511501	9.380792	10.693563	10.056111
EVM0022309	8.312375	11.264233	10.060875	26.119785	21.154631	23.153372
EVM0013639	103.177254	104.345444	101.634827	74.479683	71.145676	70.000809
EVM0013638	62.83651	65.213898	58.781281	56.296753	59.08498	57.79924
EVM0013637	15.423928	13.779257	15.522364	49.881218	50.669479	48.517025
EVM0013636	0.43409	0.601824	0.487275	6.831736	7.025513	7.726573
EVM0013635	1.054131	0.932817	0.715109	7.273932	1.406914	4.125092
EVM0013634	4.998249	4.788145	5.685129	22.901405	23.064419	22.544853
EVM0019404	6.256741	6.277126	5.824613	4.26967	4.788147	4.35328
EVM0019405	0.083825	0.317538	0.161231	1.652387	1.939474	1.259804
EVM0019403	1.196459	0.958747	0.856832	19.983797	19.890432	20.015327
EVM0019401	27.631462	30.770174	30.850142	14.038542	15.936838	15.524292
EVM0026219	0.310487	0.323082	0.211632	1.833733	1.743902	1.95102
EVM0026218	3.121671	2.577078	3.713068	62.451759	65.412918	60.83567
NewGene_1769	1.893036	2.401361	1.98092	10.270658	9.523048	8.947133
EVM0011674	3.613979	3.059373	3.359833	16.058968	16.09199	15.752449
EVM0026216	24.067823	30.978664	27.278391	19.186356	19.602514	19.18401
EVM0038542	0.292628	0.58804	0.160243	1.989423	3.640218	2.471331
EVM0014114	4.869251	4.991058	4.666148	12.716722	12.018615	10.068163
EVM0025545	1.566443	1.317804	0.852334	16.6385	22.325146	20.846157
EVM0025546	0.44082	0.445714	0.915408	4.953564	5.234788	7.762169
EVM0021657	27.209499	28.952263	22.736362	25.076139	26.040283	26.183655
EVM0021650	1.644917	1.448426	1.361652	3.935938	4.853214	3.819941
EVM0021658	1.389107	1.804013	1.386507	0.220585	0.302991	0.253492
EVM0029466	38.89867	36.444958	42.716808	8.453636	6.671405	10.131443
EVM0038094	5.031638	4.193696	4.22692	11.993167	10.941888	12.052157
EVM0038097	2.424785	2.207633	1.923958	7.197414	6.372107	7.876727
EVM0025898	2.463061	3.74788	3.074538	50.064903	55.725815	48.061207
EVM0038093	20.492676	17.974125	21.903038	8.378448	9.01592	9.685703
EVM0025896	5.697311	5.442786	4.902332	4.734494	4.98268	4.190945
EVM0025894	97.952675	100.254257	101.127708	24.183514	22.28689	24.102036
EVM0003464	180.816788	189.689743	183.689133	55.269516	54.013615	52.627377
EVM0009106	0.23985	0.211858	0.296457	10.77429	9.097817	10.657804
EVM0021802	1.008829	0.999679	1.532536	7.00412	8.822362	8.919325
EVM0029797	4.987339	5.120805	7.024467	2.200088	2.650268	2.704088
EVM0029796	10.036479	10.595216	10.019887	3.074093	4.291503	3.205075
EVM0003463	0.92258	1.586746	1.168248	0.29492	0.34201	0.197404
EVM0009105	1.065556	0.259865	0.706246	2.402517	2.673094	2.618476
EVM0009102	1.713006	2.376039	1.490163	4.932738	5.510551	6.839448
EVM0021806	0.935639	0.616416	0.577647	6.749393	6.52225	8.174007
EVM0009100	37.522552	43.363434	33.595409	29.604349	23.390919	28.724461
EVM0035112	0.211882	0.084947	0.35419	0.644447	0.799299	1.115672
EVM0035113	0.230848	0.124409	0.084914	0.883153	0.71857	1.316515
NewGene_2122	0.411116	0.558331	0.579726	6.02367	4.917162	5.678728
EVM0017526	5875.491211	6155.762207	5377.599121	18.949602	21.765728	18.303881
EVM0017524	5.442144	4.770943	5.774871	3.607175	2.92248	2.996236
EVM0028884	289.913544	287.038513	302.778595	198.194611	187.186234	188.038574
EVM0023316	0.120858	0.02798	0.07211	1.341974	1.107129	0.821687
EVM0028885	157.693939	153.175415	150.621521	58.531761	62.034874	57.957829
EVM0031556	1.400056	1.331846	1.764672	10.362839	9.72986	10.129588
EVM0031557	80.216255	78.225166	82.193726	76.824974	82.67701	81.496887
EVM0031554	304.10318	287.556396	288.898529	14.107345	13.924757	13.178226
EVM0020213	0.263667	0.398289	0.312597	3.650228	2.672448	2.96681
EVM0020212	1.829441	2.120701	0.782065	12.177769	16.184509	14.150809
EVM0023493	3.011804	2.457087	2.411342	7.277729	8.374683	10.017989
EVM0023496	0.235236	0.223208	0.22143	6.179653	6.469965	5.93251
EVM0023497	18.760504	19.383791	16.671728	9.506231	9.621232	10.603544
EVM0031551	0.245361	0.294601	0.437492	3.33163	3.431261	4.20248
EVM0027973	16.096746	15.235546	14.623414	4.552055	4.212395	3.760271
EVM0027972	7.921573	10.516303	9.510159	5.151306	4.123804	3.941487
EVM0027976	0.173775	0.219341	0.333369	1.60908	2.205499	0.992884
EVM0027975	3.506655	3.039603	3.449715	12.22814	13.05553	13.11694
EVM0027974	85.419518	88.001244	86.365021	39.581276	37.557728	36.304234
NewGene_4403	0.705643	0.677299	0.515585	2.572365	3.339649	2.635744
EVM0039769	32.245987	32.895721	28.617184	24.784296	24.805252	26.481251
EVM0039761	0.366558	0.36311	0.423468	2.370177	2.814928	2.758257
EVM0039760	0.657276	1.062538	1.004734	0.622502	0.520302	0.624131
EVM0037603	216.888824	206.165939	217.330551	176.729874	169.333282	182.547272
EVM0037607	41.868801	40.201317	44.899052	143.251404	148.580154	136.607803
EVM0033510	0.894382	0.55567	0.871121	11.696082	13.270746	12.562796
EVM0033511	1.676023	1.418336	1.509516	4.29997	3.749669	4.670325
EVM0033512	5.302095	4.078815	5.800709	16.202761	14.311559	14.680991
EVM0027734	0.298065	0.188539	0.175632	1.33806	1.465728	1.82987
EVM0033517	14.378248	13.506267	14.604204	13.619879	13.661842	14.756909
EVM0033518	88.416862	92.265213	87.4729	75.923759	79.314774	77.771072
EVM0033519	4.282581	3.382043	3.18125	0.820577	2.082963	1.569591
EVM0033354	3.679197	2.848699	3.100622	14.052514	15.386826	16.963745
EVM0030370	13.495371	12.877398	12.465109	3.396313	3.595514	4.257825
EVM0040254	17.205061	15.276779	18.610332	80.8666	77.707886	75.253723
EVM0040258	15.390725	17.122017	16.926825	15.859389	15.415004	15.745862
EVM0009965	0.989415	0.528432	0.758486	27.600328	30.447102	30.966379
EVM0009960	1.994498	3.571851	3.310627	11.099422	10.12431	8.626557
EVM0009963	221.652115	224.503281	220.112869	178.050339	171.039291	174.720322
EVM0040787	4.812789	5.442858	5.33327	33.879047	30.08547	33.266842
EVM0040784	1.829808	1.303585	2.325535	4.564337	3.445596	5.91418
EVM0034984	0.322103	0.710955	0.821303	8.727743	7.897675	6.870145
EVM0034980	59.632862	65.235504	64.65435	55.88607	54.220974	58.953114
EVM0042437	21.254354	21.844723	25.738783	4.429265	6.473399	4.936437
EVM0042435	6.778546	6.337523	6.775521	22.721231	21.099203	25.549849
EVM0034323	0.845629	0.602441	0.494262	3.102119	4.992191	4.990376
EVM0034327	0.308607	0.086024	0.069438	2.859904	1.852587	1.472994
EVM0034324	4.359477	5.301344	4.776093	107.234016	112.344292	111.607346
EVM0034325	1.198106	0.966171	1.779154	9.319185	8.284954	10.512919
EVM0037988	0.023676	0.121398	0.053636	0.760131	0.362433	0.823657
EVM0037985	3.552022	4.362658	3.966467	11.70932	11.820139	11.693252
EVM0037980	14.164863	17.562412	15.185411	46.636791	43.056957	44.978218
EVM0016438	5.922675	6.267704	5.629016	5.783885	5.369971	5.598948
EVM0016439	3.940459	4.322986	3.873532	28.422705	29.95256	28.257149
EVM0042431	5.288829	4.403451	3.839214	13.133522	14.148919	13.737721
EVM0013604	3.49573	2.902192	2.222156	8.917518	9.598033	9.386868
EVM0042125	1.977474	3.424031	2.681615	7.98542	8.202557	8.192898
EVM0036219	11.049702	11.032513	13.42007	127.314209	116.795197	125.231712
EVM0036210	1.691774	1.655184	2.921882	14.692108	16.706276	18.052141
EVM0039247	71.030891	73.707069	70.359764	67.371674	68.772301	64.44017
EVM0039245	39.166073	42.314236	42.002052	42.945019	35.919613	36.758419
EVM0001498	5.231318	4.775069	5.858712	20.366144	18.921526	20.451542
EVM0001499	13.777317	14.224612	12.99897	7.409576	7.922332	7.25843
EVM0031875	0.689515	1.065667	0.897897	4.227593	4.973896	5.464866
EVM0007960	2.74458	3.231123	3.313296	1.640875	1.67286	1.224216
EVM0014877	8.964183	9.829522	8.055737	9.335573	8.097061	9.449093
EVM0007966	5.312592	5.47318	4.393122	18.376583	20.358412	18.703335
EVM0007969	163.793228	152.160568	157.402069	104.633324	101.869675	105.917091
EVM0014871	235.928513	255.270416	248.189178	123.755501	124.212288	126.159561
EVM0016268	0.874422	1.152619	0.976564	16.159056	15.477315	15.815722
EVM0034800	71.075592	76.005875	74.592949	40.589466	36.964809	39.065891
EVM0014352	15.888917	17.217087	17.250351	16.787338	15.615596	15.696167
EVM0014359	0.914716	1.871529	1.123639	12.570027	10.273508	9.858916
EVM0010879	7.487019	6.365657	6.773898	15.945045	16.467833	17.211763
EVM0037168	0.831097	0.45905	1.151552	31.00025	28.995543	26.4081
EVM0000462	9.719949	8.353229	8.081989	25.762312	21.405403	25.390678
EVM0000463	151.410263	149.665741	146.967346	0.046002	0.534433	0.139353
EVM0000461	0.675874	0.985517	0.509443	2.453809	3.58285	3.686672
NewGene_2183	0.136461	0.203257	0.38541	3.121167	2.628299	2.772789
EVM0037165	29.061195	32.393311	33.157761	30.673571	31.102358	30.0679
EVM0037164	3.466678	3.985572	3.305049	20.362625	18.038727	16.054644
EVM0037167	3.716357	3.02801	3.56793	10.392653	9.71207	10.542608
EVM0015263	0.713478	1.00428	0.820504	9.165857	9.448836	9.093324
NewGene_2524	4.476512	4.332759	3.42337	3.520515	3.780779	5.870502
EVM0035178	104.471588	124.151375	112.651932	263.241272	319.293793	300.849976
EVM0015269	10.038483	12.336352	11.690325	31.794575	29.773243	31.018005
EVM0021659	0.951282	1.108433	0.288921	7.586085	6.425072	5.617478
EVM0015086	1.097252	0.508676	0.701866	2.081956	2.060771	2.088627
NewGene_2326	0.180951	0.155842	0.1498	2.225409	1.14484	1.833063
NewGene_2325	3.113912	3.110326	2.561164	9.315372	8.266354	7.520557
EVM0015082	0.371694	0.193678	0.287744	1.983882	2.357298	1.503071
EVM0015083	1.682624	1.253014	1.06432	69.470039	87.305824	71.550774
EVM0015081	2.55337	3.597463	2.727165	2.950374	2.440413	2.723661
NewGene_2329	0.291557	0.607914	0.485242	1.414858	2.135978	1.745426
EVM0004398	1.569233	2.179014	2.352419	6.898084	6.616994	6.686121
EVM0006701	0.389695	0.746978	0.476841	2.325764	1.619712	2.815094
EVM0006703	10.43988	10.144822	9.376781	25.583473	22.616156	23.444925
EVM0006702	1.48792	0.934415	1.045888	6.670567	6.792401	6.720409
EVM0004391	8.994443	6.838244	9.113016	28.66781	25.754538	27.415682
EVM0006709	1.109025	0.828617	0.77093	3.074516	3.98629	4.574046
EVM0004395	0.659648	0.541491	0.742471	85.505852	85.3881	85.402611
EVM0004397	1.665088	2.110882	1.353897	6.785669	7.859441	7.410112
EVM0014683	0.366679	0.192761	0.051624	1.263998	1.734291	1.289644
EVM0014682	1.857425	4.658467	2.861341	15.369966	11.664989	11.217937
EVM0014681	12.625444	13.593082	13.232	7.960904	8.988841	8.71987
EVM0014685	17.278803	19.391489	17.669596	10.838203	10.890688	11.301495
EVM0015559	8.131546	8.491792	9.810417	21.78965	20.546623	21.649742
EVM0015553	0.081455	0.101949	0.191043	0.429783	0.663526	0.952652
EVM0015557	1.721629	1.983866	1.8444	8.370519	6.771619	6.447491
EVM0012689	30.312742	32.222569	30.42141	31.29356	29.616089	30.259275
EVM0012688	3.311186	3.682427	3.843751	10.47587	10.541826	11.616744
EVM0012685	597.675781	617.709229	584.562805	162.481537	174.305527	175.142273
EVM0012687	15.576019	14.460402	17.450506	37.877796	40.183281	39.940937
EVM0012686	22.508015	26.161369	21.522512	17.756298	14.634974	16.638376
EVM0003286	11.149927	12.541459	12.625916	10.56497	9.798072	9.153925
EVM0028208	0.092757	0.074422	0.050236	1.515881	0.907766	1.241128
EVM0028715	3.213388	2.54848	2.710996	18.72053	19.878355	17.295517
NewGene_3580	1.933121	2.590778	2.069203	8.578994	8.128869	7.224651
NewGene_3581	0.574897	0.784579	0.417261	2.589311	2.692127	3.458881
NewGene_3582	3.520352	3.180362	2.524776	18.821455	13.18293	15.879467
EVM0039331	36.729942	37.050278	35.73634	14.601909	14.235276	15.898951
EVM0022197	7.336258	6.971009	7.649338	5.293074	6.684787	4.826188
EVM0027342	1.997631	1.946606	1.585551	4.744521	4.918933	4.587006
EVM0012029	11.149536	13.443456	10.10465	34.27507	43.297531	41.482948
EVM0012028	3.369656	4.174664	4.127717	18.093321	16.888475	18.834469
EVM0012024	48.159008	50.646511	50.932468	53.266071	48.231087	47.128086
EVM0003863	0.454339	0.906822	0.489785	16.986897	16.150799	13.862509
EVM0003860	62.336258	73.025551	58.103661	181.017197	167.227783	178.76593
EVM0003869	16.44128	18.557707	13.521598	15.301933	15.742739	15.930181
EVM0007151	18.910103	21.330833	18.480337	56.95332	59.124554	53.795849
EVM0007150	2.012943	1.356171	1.685468	0.544242	1.089633	1.318277
EVM0007155	34.356647	36.330502	36.086815	26.569771	27.84371	27.653173
EVM0005425	4.976198	5.178159	5.536088	4.146712	5.137214	5.668434
EVM0005427	4.598151	6.581738	4.977461	31.05728	28.41095	23.084955
EVM0028975	16.652058	17.237581	17.302176	17.881371	18.605116	16.048395
EVM0028973	32.324875	35.289688	39.154808	22.08238	21.030237	23.607664
EVM0026538	16.603336	16.87784	16.2868	60.212257	61.356972	61.566372
EVM0026535	1.596915	1.554473	2.050538	5.175089	4.57339	5.379866
EVM0028769	0.377583	0.220111	0.312937	1.511657	1.892129	2.051732
EVM0014823	23.893909	25.044018	26.916538	4.367003	4.819868	4.000401
EVM0018652	10.357577	10.401536	11.242029	8.8114	8.549381	8.709283
EVM0018653	21.47221	21.227987	19.033058	13.483546	13.441822	14.155666
EVM0010463	41.492073	42.488094	39.091595	18.440481	17.900356	20.052691
EVM0010461	1.682983	1.326759	1.091755	6.42613	7.9938	7.995678
EVM0010460	32.177029	34.59148	27.055462	107.092834	109.484871	99.045052
EVM0013841	7.923761	8.943682	8.539145	2.070111	2.291067	2.366528
EVM0013843	5.031217	6.712737	6.608829	6.89873	4.840322	5.704694
EVM0013846	13.346151	14.537019	14.246258	12.583295	13.83791	14.381841
EVM0013847	19.452808	19.479437	20.997833	19.325947	18.061581	18.928743
EVM0010791	0.040952	0.043355	0.083131	0.727637	0.721362	0.534559
EVM0038493	65.445992	66.643997	62.332661	9.916252	9.579415	10.767487
NewGene_939	229.141912	234.453426	246.544918	85.485626	79.536226	83.429276
EVM0022534	2.736528	2.679568	2.940931	1.786801	2.47908	2.606552
EVM0038972	2.911927	3.183643	1.373684	7.1364	9.858426	6.961109
EVM0022533	10.216916	7.918221	10.180397	27.121248	32.189079	30.126163
EVM0000012	0.767604	0.727767	0.79258	2.766145	3.103918	2.927436
EVM0038979	3.802075	3.104537	3.303563	12.54512	17.314627	15.679433
EVM0038978	19.666067	17.164394	19.141495	100.890282	112.179176	105.049713
NewGene_3159	3.462063	3.453717	2.667821	7.933519	8.346984	7.675754
NewGene_3158	0.544957	0.402941	0.55646	2.373182	3.63218	1.835175
NewGene_3153	0.669356	0.555125	0.676893	3.445402	5.20263	4.698969
EVM0019219	10.532794	9.163542	10.059777	3.867612	3.012661	3.582798
EVM0019211	1.924904	1.469288	1.196803	0.292155	0.201197	0.306111
EVM0015942	7.672903	7.522941	8.008328	7.59457	3.270663	2.940089
EVM0035838	61.228069	63.321888	58.677109	44.230339	46.408054	45.079807
EVM0035833	41.505817	39.866295	42.595589	3.366891	4.256132	3.903933
EVM0038352	331.974304	323.074615	320.766724	166.850571	171.922897	174.142578
EVM0038350	0.589826	0.362649	0.405554	4.049703	3.887518	3.597855
EVM0038356	0.149292	0.22542	0.438843	20.642206	22.246592	21.725103
EVM0038354	1.531447	1.166343	1.033372	5.115935	4.53972	5.422151
EVM0011604	15.828602	16.14204	16.589054	13.56526	10.672894	14.222393
EVM0029618	68.825653	71.353043	67.915749	7.62206	7.513899	6.993654
EVM0029619	20.821854	20.364202	21.685028	13.898845	13.265773	12.816076
EVM0024266	1.417295	1.58776	1.72645	5.673791	4.716468	5.48317
EVM0024267	0.258092	0.574218	0.499051	4.796847	7.052401	8.565744
EVM0024265	0.339473	0.088513	0.034228	5.050449	4.182137	4.471292
EVM0029615	16.670414	17.166819	16.136492	9.097028	8.276734	7.816642
EVM0028569	5.993205	6.041843	6.3423	20.473742	21.47397	22.006172
EVM0028560	5.376576	6.350392	5.392585	19.31246	20.377047	19.67692
EVM0028563	21.05479	24.436718	21.698067	19.139566	21.904459	21.685104
EVM0028564	2.769092	2.857476	2.380535	2.168136	1.821228	2.349962
EVM0013018	21.263857	22.662834	22.210215	22.271038	19.696539	18.771482
EVM0021378	6.3213	8.396919	5.560604	19.004362	17.831535	16.779926
EVM0021376	2.411871	1.348933	2.365294	0.643047	0.686179	1.073751
EVM0021371	36.503521	37.305225	39.298141	88.892479	98.462936	97.885796
EVM0030244	79.686317	82.95649	81.742821	84.823235	85.293999	84.785103
EVM0023287	2.419883	1.360361	1.592964	10.938849	7.510185	8.229174
EVM0023382	21.087265	25.371832	18.579113	0.293198	0.478612	0.276522
EVM0040270	66.645676	64.308975	68.975311	41.098213	46.714752	42.277351
EVM0035302	0.841234	0.61785	0.914888	10.27909	9.841208	8.528936
EVM0035306	12.90818	12.057037	12.820372	1.91407	1.644477	1.425373
EVM0035305	10.063651	9.861066	9.622217	24.227659	24.101393	21.994217
EVM0035304	5.931104	5.512329	5.440476	2.324295	2.277494	1.720925
EVM0024483	7.586603	7.291928	7.754513	6.292675	7.118714	6.969226
EVM0024480	17.247433	17.585514	17.223886	14.22037	13.120738	19.26243
EVM0024486	0.069845	0.415976	0.191104	2.770974	2.272776	2.417402
EVM0024487	11.535577	11.860285	11.889015	10.968696	11.951015	10.349705
EVM0024485	1.174042	0.865121	1.189715	3.720097	3.301519	3.720352
EVM0020399	2.125353	2.3647	3.190537	7.539793	6.947805	7.431005
EVM0020392	3.79262	5.229001	3.113498	15.387484	13.877543	15.152765
EVM0020390	0.218525	0.078604	0.448863	2.02565	1.919263	1.35325
EVM0020395	3.975285	4.974035	4.976778	16.223812	17.517895	18.655737
EVM0001134	28.461349	24.83819	32.419487	1.100634	0.67414	0.892941
EVM0039480	1.003777	0.80287	0.953954	3.411371	3.189334	3.463672
EVM0039481	1.831067	2.247384	2.076774	9.531582	9.965771	9.441112
EVM0039484	339.835571	334.92038	320.957977	38.959526	36.946056	36.728756
EVM0039485	17.457693	17.59717	16.081127	15.504675	13.725242	14.69109
EVM0022884	9.51497	9.011981	9.46652	4.816569	4.979784	5.011568
EVM0022887	21.12615	22.714685	24.336977	11.548267	14.237703	13.416974
EVM0022883	74.455589	79.035522	78.154655	37.071949	34.428055	37.817505
EVM0038596	24.646889	28.579912	26.360701	16.415394	15.571284	15.589841
EVM0020029	1.885209	2.431649	2.373905	2.203885	1.873211	2.158514
EVM0020020	22.31312	23.625399	23.330849	9.649758	10.90053	11.398656
EVM0020022	7.477428	5.984175	9.809118	8.138011	6.05283	7.360845
EVM0020023	152.291885	154.661087	163.750687	153.920868	174.021988	146.731735
EVM0036761	41.143341	43.412197	42.295662	18.067225	16.966381	16.699263
EVM0036762	13.409993	13.715608	12.12822	9.203633	8.442293	7.618572
EVM0036763	33.388813	33.116947	37.871727	35.375839	35.103596	34.883904
EVM0036764	0.823378	0.790043	0.522682	4.738183	4.731196	4.299467
EVM0036768	1.961637	2.92491	2.047571	8.376406	6.540743	8.509183
EVM0032072	0.79288	1.059997	0.928215	0.470603	0.116565	0.341329
EVM0032075	0.516444	0.478341	0.631751	0.057678	0.059433	0.051747
EVM0032079	9.870369	10.668994	9.949147	29.287956	28.391363	31.181751
EVM0019180	29.448292	30.408205	29.785227	157.957794	167.8517	172.378311
EVM0025831	2.915821	3.571458	2.564716	10.178349	12.034711	10.031496
EVM0000666	163.281937	161.462692	164.672455	49.627964	48.139133	47.782776
EVM0000667	168.159805	166.340591	174.455688	131.587372	129.313248	131.500641
EVM0000662	4.870796	4.50091	4.856715	14.726794	15.660647	18.302071
EVM0000669	3.350636	3.84788	2.954571	7.73634	10.425287	7.859381
EVM0021687	3.134007	3.098234	4.008996	2.851974	2.141782	2.456026
EVM0021685	3.435792	3.69158	2.784128	8.315407	7.857815	8.308035
EVM0005177	1.027082	1.816217	1.993731	17.23077	19.217827	16.578102
EVM0005175	0.421707	0.822381	1.061073	23.417536	25.256693	23.792568
EVM0037411	6.503492	6.631146	6.686841	5.314599	5.295214	5.300812
EVM0037410	26.259695	28.621267	24.186056	83.187805	89.614426	86.061722
EVM0037415	14.004713	13.127503	14.244865	7.257411	8.334427	6.877928
EVM0026433	29.756924	28.906475	30.038515	13.171995	14.381281	10.905694
EVM0026715	1.834147	0.996418	1.099218	8.308854	6.456998	7.943868
EVM0033046	1.490057	1.321087	1.665426	13.587	15.06986	15.745974
EVM0033305	10.042417	10.315802	11.681856	9.054942	9.553669	8.993708
EVM0033304	1.612842	0.969788	1.739494	3.926376	5.44373	4.169294
EVM0033307	1.467556	1.713694	1.675071	8.023534	7.067423	7.581398
EVM0033309	4.592941	4.193607	4.410081	12.152942	19.466883	13.661032
EVM0005170	1.916758	1.934906	1.916081	10.946797	10.886163	11.566916
EVM0034825	0.266434	0.962683	0.567317	4.200314	4.405896	4.141573
EVM0034824	23.779572	23.318918	25.452879	15.51055	12.895988	15.752477
EVM0034826	66.683441	67.417336	67.91114	17.205036	12.897466	15.172957
EVM0034829	6.185452	6.918977	7.560422	6.690109	6.789302	7.283709
EVM0038593	1.677471	1.538898	2.227298	0.505271	0.677746	0.104945
EVM0002743	50.515987	48.228054	49.687153	29.762842	31.448069	29.805204
EVM0040420	8.159543	8.978354	7.58562	27.512226	24.084372	26.470291
EVM0040421	57.210434	54.621613	55.33025	51.881294	45.568016	52.886303
EVM0031812	0.772174	0.939965	1.55486	6.809644	6.337585	7.156446
EVM0031816	26.361742	27.362911	25.514301	15.235854	16.632864	17.372435
EVM0008247	67.322754	73.552238	90.368881	9.881034	11.588501	11.711882
EVM0008242	1.887657	1.144972	1.676162	8.786671	10.169001	8.529868
EVM0032894	41.856503	41.856796	42.863892	29.987326	31.435074	31.880302
EVM0032898	13.705431	13.987342	12.812476	47.432919	57.036892	47.122921
EVM0038599	0.984635	0.844935	1.150023	7.034628	6.60853	7.518167
EVM0008863	4.890349	4.715721	5.860418	3.607226	4.709332	3.964838
EVM0008860	5.469284	4.975109	5.509222	4.492655	4.607729	4.537364
EVM0008867	16.532309	16.358519	17.271196	9.261635	9.34269	8.062135
EVM0023050	15.561384	11.987031	14.755461	3.975726	4.276493	3.273788
EVM0040531	1.161263	0.936677	2.455684	6.110216	6.679968	5.898983
EVM0005158	11.969919	9.102607	10.492245	9.22136	8.254302	7.301232
EVM0026736	3.253707	2.546274	2.567485	8.475683	8.31396	8.182818
EVM0026737	2.78636	2.794706	2.274311	2.615007	1.922278	3.298074
EVM0005156	2.121498	2.423357	2.400411	16.287264	18.639984	16.049995
EVM0005152	1.928716	2.393873	2.400326	14.395518	13.961762	14.392469
EVM0001899	17.139122	18.381542	16.604982	10.3475	9.150004	10.823083
EVM0026080	0.795993	0.423091	0.792238	3.429186	2.678059	2.361422
EVM0026081	15.523318	16.583704	14.597971	12.781806	16.47196	15.089537
EVM0026082	0.332479	0.539447	0.592361	3.084794	1.717503	2.637492
EVM0026083	31.606043	34.356171	27.676945	22.198334	24.557581	27.749683
EVM0026088	22.629965	20.419811	24.091162	18.782169	18.100222	17.886702
NewGene_772	15.871519	20.117401	19.566185	17.697117	19.028503	15.617353
NewGene_777	4.819216	4.871283	3.424984	3.703247	4.40472	2.951357
EVM0016837	0.630975	0.733344	0.535227	1.924463	2.614077	2.093294
EVM0016835	19.366102	18.220221	19.476242	18.794359	20.441557	17.631227
EVM0016832	4.939721	5.070428	5.061575	4.030583	4.084298	4.309196
EVM0001274	4.552668	3.554811	3.883343	9.384728	10.558421	11.220864
EVM0001275	13.101995	12.352725	12.629061	59.289658	63.185631	60.756908
EVM0001270	2.565911	2.071553	2.065403	7.470251	6.595496	9.69591
EVM0036408	13.390683	16.060917	13.069444	1.952322	2.079371	2.217565
EVM0036402	5.481579	4.984177	5.262226	2.092038	2.422276	2.192642
EVM0036405	7.000575	4.154306	7.142004	4.569602	5.976834	6.034956
EVM0036404	8.388372	11.348835	9.774001	37.519302	37.439629	34.115162
EVM0041292	35.050426	36.253334	33.471161	124.292213	120.854256	124.847549
EVM0041293	1.070376	1.073739	0.754119	0.773174	0.843903	1.093273
EVM0040539	7.122808	7.897562	7.297012	7.509736	7.530013	6.730709
EVM0041294	0.46282	0.495194	0.442596	0.209968	0.295788	0.103733
EVM0041295	1.948241	1.843514	1.707099	4.725848	4.615285	4.767881
NewGene_3795	2.374957	2.456328	1.926827	5.131442	6.185513	6.603012
NewGene_3794	1.682603	1.714201	1.713008	4.227229	5.198803	4.479783
EVM0011201	5.676933	5.488252	5.184944	53.275463	51.832844	53.787525
EVM0011204	5.783401	5.411802	5.355194	15.288491	12.657815	13.990555
EVM0014526	6.110168	8.272663	6.500215	3.432865	3.473377	3.779717
EVM0014524	5.29793	7.013352	5.71553	26.639872	29.021444	28.319874
EVM0014522	6.917448	4.92961	3.989081	24.019123	19.599457	20.911112
EVM0009384	238.397827	220.760468	223.006409	47.490154	42.242867	46.852722
EVM0009385	1.911892	2.372615	2.781494	0.967025	1.032169	1.592753
EVM0009386	11.184548	12.195086	9.756764	27.828245	28.568968	33.640663
EVM0009381	1.963291	1.873397	1.443513	0.919229	0.911355	0.443333
EVM0009382	37.846294	37.633636	35.87254	36.521168	40.501053	36.833679
EVM0003126	13.275047	12.543691	13.99791	12.074028	11.643149	12.271219
EVM0003127	3.817838	2.540812	2.431761	2.647608	3.377413	2.878623
EVM0003124	2.065295	2.028731	1.943913	9.631824	9.541029	9.049392
EVM0005984	9.084846	9.038872	10.288186	30.595167	36.512924	31.231646
EVM0009653	3.153558	3.040123	3.284719	2.758973	2.797457	2.477253
EVM0029369	2.679625	3.802618	3.726802	21.051069	24.142284	20.584599
EVM0009659	2.14342	2.406445	1.970002	8.910226	9.331255	10.407686
EVM0028013	30.700083	29.840864	31.010216	18.643635	18.353001	19.471762
EVM0028017	3.174797	5.464393	4.557074	2.214195	3.275284	2.465351
EVM0023049	3.175755	2.862634	3.130519	10.232597	8.734243	11.11962
EVM0023048	38.957947	40.827244	38.445831	17.921528	21.268255	23.148941
EVM0011977	0.914657	1.00134	0.909089	2.967797	3.715425	3.119123
EVM0011975	108.91095	119.868881	109.729782	61.339928	59.236752	57.602657
EVM0011973	2.740646	3.493529	3.140409	22.627951	19.829996	21.583378
EVM0011970	489.180389	499.182861	475.115143	302.056335	299.653168	303.825012
EVM0011979	0.305841	0.413347	0.51723	1.60744	1.576861	1.526047
EVM0004589	12.525584	16.487625	15.955671	16.054789	13.293123	15.257647
EVM0020774	13.84135	14.810806	14.948867	10.672692	10.630548	11.260882
EVM0004582	113.451012	120.810677	116.176338	44.243404	45.074074	42.619236
EVM0004585	0.183237	0.601382	0.358635	5.665261	7.022237	9.593182
EVM0018243	136.902374	135.753174	148.131714	50.102367	50.667233	49.41758
EVM0020771	555.593628	561.095154	587.773071	105.411736	101.046425	102.46962
EVM0002292	18.555294	23.770725	17.264013	16.957905	22.295399	17.495052
EVM0002291	136.489319	132.54805	136.358521	46.984081	47.857479	46.300072
EVM0002297	0.999269	1.283218	2.627943	5.631595	8.054358	8.506847
EVM0002295	9.117696	9.788018	9.372949	9.398673	9.623767	8.843881
EVM0002294	2.448254	2.286041	2.201467	8.443329	8.301779	10.325447
EVM0002299	149.560562	150.693802	145.264343	34.686241	32.477085	34.862587
EVM0029944	67.308205	65.935707	70.21801	28.904734	29.901863	30.878922
EVM0029940	0.431297	0.486457	0.295242	2.143592	2.063428	1.63024
EVM0004633	1.920254	1.706993	1.433032	4.956657	4.609082	4.467498
EVM0004637	46.822746	46.548168	47.840122	31.389095	34.323235	33.028721
EVM0004636	1.305532	1.456436	1.524264	4.485419	6.344813	6.336573
EVM0004634	0.632058	0.605451	0.753045	20.88405	18.464695	18.913017
EVM0002745	0.662532	2.489719	0.84688	11.593729	14.503371	11.456655
EVM0016319	1.285894	1.930815	1.266298	7.208239	6.041336	6.261228
EVM0002746	11.15598	10.209059	10.222385	6.411808	8.730124	6.691842
EVM0016313	0.064853	0.082807	0.053155	0.870821	1.053556	1.302455
EVM0027054	17.361792	22.020723	14.171526	17.119417	16.462063	20.625252
EVM0027057	5.140975	6.924433	6.65216	27.420345	29.659338	22.251465
EVM0024812	0.029533	0.086975	0.124004	0.80201	0.796971	0.982869
EVM0006320	85.160538	88.933525	80.233017	35.977657	36.231407	37.428944
EVM0027058	16.349113	15.88098	17.864946	16.064735	15.851712	14.720309
EVM0032907	2.880006	2.962459	3.785955	16.305855	14.371511	17.524405
EVM0042428	5.470028	6.936492	6.61008	18.895227	24.887747	16.180422
EVM0003656	65.121162	67.840431	40.988213	144.120544	163.948105	164.409485
EVM0006325	0.233331	0.187459	0.190659	11.225443	9.769608	8.169645
EVM0009593	1.153225	1.843029	2.148325	6.218872	7.594969	6.708298
EVM0010954	6.222601	6.437164	5.995702	5.888283	6.754197	5.83989
EVM0005217	47.383152	49.894215	49.673553	7.63488	7.547652	8.690792
EVM0021559	2.018873	1.316784	0.989962	0.809389	0.410339	0.840711
EVM0021558	0.171409	0.282609	0.165952	0.666036	0.61925	1.129404
EVM0021557	33.910099	36.665371	32.691055	19.190084	20.285831	17.602564
EVM0021553	2.675921	3.106202	1.703082	8.076022	7.606165	7.556577
EVM0030312	4.579247	4.385996	3.952509	24.265024	27.123535	25.956005
EVM0017192	7.424929	7.120484	5.951465	17.420382	17.775648	17.126909
EVM0004553	2.713999	1.795187	2.138141	5.090701	7.607981	7.576766
EVM0025076	5.08124	3.614697	4.528312	13.633244	12.557294	12.475403
EVM0025077	0.779805	0.840963	0.396142	4.895199	5.018412	4.051311
EVM0025070	11.719957	11.209449	11.147162	0.48573	4.329661	4.52643
EVM0025072	0.999304	0.617286	0.654124	1.952761	1.933852	2.131397
EVM0025078	13.874343	13.834002	14.179028	11.667342	11.576008	12.816108
EVM0023895	0.283315	0.171499	0.30349	1.643191	1.537758	1.382317
EVM0004300	83.327843	81.740173	76.27916	63.286499	66.231796	69.350456
EVM0023897	3.858713	2.618645	2.929958	12.530643	10.588346	11.517602
EVM0023890	20.863029	18.199209	17.558502	6.634649	7.727834	6.766623
EVM0023898	39.17561	39.53157	35.704212	25.143562	26.292082	23.237144
EVM0010619	25.238653	24.754679	22.599554	17.397671	14.353533	16.935587
EVM0010613	31.95702	29.193665	31.914148	27.629148	25.596626	30.573294
EVM0027949	1.552067	2.05461	1.891044	6.456659	4.935216	6.235557
EVM0020608	10.562697	13.176125	10.690174	11.414528	11.27332	10.744551
EVM0020606	2.060236	2.566065	2.659333	0.593798	0.538121	0.917903
EVM0020607	28.03159	27.997629	30.023981	22.131428	19.529551	21.802942
EVM0020600	42.920353	42.717346	43.306957	37.929451	38.212185	41.467045
EVM0018372	1.372871	2.634045	2.193035	49.241673	51.015842	53.118439
EVM0038830	28.322727	32.885887	26.620115	27.432922	29.466257	27.054369
EVM0038834	2.270902	2.750188	3.577999	8.442518	8.402006	8.86462
EVM0042371	51.754646	54.737957	49.957031	49.323204	54.399483	50.387398
EVM0024384	0.901854	0.684782	0.798411	7.33274	6.963332	5.772707
EVM0024386	1.512131	1.657494	1.490428	4.681255	4.455264	4.208904
EVM0024380	2.920725	3.127338	2.901095	220.346832	227.896698	233.743652
EVM0024383	11.696143	13.497624	12.142051	4.855579	3.899742	4.742242
EVM0024382	47.844837	50.932205	50.2211	43.091125	44.993156	42.048794
EVM0024388	27.37188	27.418751	29.725222	10.354811	8.665524	9.113075
EVM0038784	0.998034	0.96852	0.516865	4.134163	2.590692	4.280783
EVM0038780	0.45261	0.870211	0.520925	2.785068	3.02688	4.567544
EVM0038782	19.84837	20.240175	18.38294	13.271067	12.339358	12.273061
EVM0022762	8.187494	8.652775	7.551473	1.395195	2.067394	1.049193
EVM0019393	13.370518	12.929251	13.26744	8.762336	7.081671	7.806353
EVM0019397	0.212214	0.346987	0.151692	2.049074	1.825501	2.174249
EVM0019394	3.440504	3.798601	4.548149	12.630489	12.895173	13.062776
EVM0029003	38.899235	34.962063	37.546379	25.07799	24.760294	25.106829
EVM0029004	29.060392	20.462984	20.036949	9.664612	8.736567	7.222528
EVM0034772	2.456199	2.081816	3.439658	1.608178	1.7313	2.554925
EVM0034775	46.721703	43.303585	45.747887	0.904976	0.789662	0.400386
EVM0029751	1.0389	1.35931	1.442143	4.47324	4.472421	4.625281
EVM0019028	11.948646	13.00731	12.680477	8.912923	7.487018	8.867806
EVM0019029	2.899276	2.537239	2.428989	0.278358	0.383305	0.379872
EVM0029752	35.671146	37.94875	32.785503	31.97822	31.502485	30.706709
EVM0035489	21.099129	20.937347	20.840786	8.720325	6.872286	9.190352
EVM0033923	77.588409	73.782227	74.449127	32.583183	35.364681	31.225174
EVM0033924	0.743922	0.437284	1.499542	2.902604	3.008976	3.863342
EVM0025922	2.490445	2.957292	2.040183	11.825874	11.347219	14.086408
EVM0025923	0.067511	0.028998	0.087637	1.67977	2.142787	2.233689
EVM0025920	1.941919	2.505623	2.236109	5.527563	6.586557	5.885479
EVM0021239	3.957084	3.771045	4.537784	9.913731	9.520902	10.32202
EVM0021233	7.684787	6.474489	5.659273	22.306952	22.994358	20.057734
EVM0021230	21.084446	19.540634	20.395632	16.392223	16.399706	17.062592
EVM0033699	38.312988	38.134754	38.346901	28.128946	28.890181	31.694431
EVM0033692	1.095327	1.743808	1.716766	8.991472	10.412603	9.771976
EVM0033697	8.130673	9.190573	7.646528	6.056784	6.86015	8.182302
EVM0031208	64.685356	66.338547	65.317535	70.129974	65.673149	61.81966
EVM0023561	2.759805	2.569814	2.520317	10.055202	13.865035	13.847087
EVM0023562	1.970488	1.520435	2.582492	1.131979	0.874561	1.312551
EVM0039074	0.919541	2.264154	1.258942	0.988889	0.624985	0.756884
EVM0039077	11.960756	10.530767	10.422457	52.380199	53.306812	50.013668
EVM0039076	2.055629	1.755187	1.831852	6.742074	6.618772	5.287749
EVM0039071	27.512365	28.248585	28.776484	27.751451	28.743551	27.781963
EVM0001076	6.029047	6.762609	6.513268	15.68298	15.881816	16.877209
EVM0001074	0.263113	0.49946	0.143475	2.800917	2.969583	3.55812
EVM0001078	82.645584	82.049759	88.406296	67.580757	72.228317	69.980141
EVM0007378	1.241093	1.518714	1.740375	0.791413	1.002863	1.531686
EVM0039699	9.844405	14.750062	11.546518	6.19887	5.965035	5.538887
EVM0039695	3.646585	3.732974	1.906575	13.936248	11.921988	12.611498
EVM0039696	0.071453	0.199219	0.344068	1.504568	0.630337	1.350441
EVM0041051	0.663964	1.137429	0.834468	30.005606	31.208622	30.071148
EVM0037334	25.974693	24.674131	25.338398	12.321725	12.930743	11.45315
EVM0037335	11.965051	12.520987	11.064043	7.989724	6.136669	7.258909
EVM0030640	33.564598	33.616089	36.525845	21.075634	20.619877	22.166389
EVM0030642	52.997311	52.164089	50.740005	34.034351	35.67247	36.829166
EVM0030645	6.745842	8.190938	7.022741	0.201178	0.219839	0.171226
EVM0030644	0.164551	0.564596	0.376426	2.79646	2.553899	2.193296
EVM0030649	0.128896	0.085262	0.242514	27.619616	26.030636	26.30117
EVM0030648	776.804138	767.605835	787.20874	506.228241	511.72641	510.820465
EVM0000035	10.734027	9.526517	9.993478	3.372725	2.070431	2.368443
EVM0000034	32.772972	33.846668	34.104507	17.874031	16.827414	19.214682
EVM0000037	1.484971	1.953531	1.581231	11.86219	11.937716	11.188237
EVM0037599	0.313957	0.502105	0.270835	3.157864	2.633946	3.693066
EVM0037594	2.032888	1.773811	2.505475	12.048609	11.096115	13.440923
EVM0037590	1.984483	1.582824	1.768337	4.540049	4.165117	5.153839
EVM0000038	7.892522	7.348752	7.543717	6.633256	7.703125	7.50723
EVM0031996	1.811016	1.697346	1.641926	5.521875	5.732055	3.998555
EVM0031997	25.900331	26.345108	27.134291	18.544701	17.470472	17.928625
EVM0031995	4.239482	4.312911	3.699356	14.566413	13.04137	13.251992
EVM0031992	5.395755	5.183524	4.981277	5.764161	5.263456	4.797795
EVM0031998	0.58448	0.400551	0.708737	0.566724	0.265966	0.400799
EVM0041947	0.496559	0.9171	0.922677	2.665169	2.036928	2.232485
EVM0041945	7.497223	9.502744	8.047988	6.291126	5.547034	6.038984
EVM0041940	17.115862	14.233629	16.820921	18.275291	16.541452	14.871562
EVM0041949	3.426126	3.213703	2.706223	11.291793	7.791164	7.631948
EVM0009416	17.416986	17.005157	19.985334	54.294651	49.032181	48.728737
EVM0033172	0.204397	0.196479	0.319487	2.928031	3.530928	2.860572
EVM0040096	3.1727	3.165174	4.673557	13.645855	13.171033	15.958875
EVM0012338	0.246211	0.095916	0.195036	339.987976	356.693695	331.638184
EVM0034530	1.865324	1.666476	1.684395	12.263025	10.977965	12.108705
EVM0001806	0.551982	0.467935	0.426839	1.387097	1.105263	1.457454
EVM0004876	0.088706	0.996721	1.182116	3.462005	4.895659	5.460452
EVM0012275	49.511585	58.145885	50.067551	32.949944	38.959538	35.535122
EVM0012279	0.36872	0.291716	0.251716	1.568184	1.522653	1.498465
EVM0002509	6.916862	7.001471	5.770873	1.756157	1.432391	2.882889
EVM0002501	0.090328	0.454534	0.496883	15.271154	15.004633	16.986567
EVM0002507	44.288174	40.29438	44.51376	144.536224	146.493805	152.614288
EVM0002504	22.094854	22.064348	23.278448	21.821583	20.87635	22.044359
EVM0006479	177.24588	175.25209	178.562057	88.452034	87.196716	86.859108
EVM0000173	152.826721	157.219345	160.135406	664.224609	661.886658	670.409851
EVM0006470	0.262575	0.140759	0.304003	9.138887	8.526934	7.553793
EVM0000178	415.974518	418.982056	412.922791	60.48016	61.384731	54.176216
EVM0027659	9.343811	7.70747	9.055852	20.335722	22.255001	21.04035
EVM0004909	27.530268	29.766422	26.048237	28.694139	26.947971	26.104418
EVM0004900	3.796864	3.414367	4.548552	9.62223	10.204026	10.451856
EVM0004902	0.310571	0.228741	0.3604	1.04545	1.097803	1.375653
NewGene_1453	0.372916	0.473042	0.519358	1.244188	2.516034	2.022793
EVM0017350	26.434141	27.805574	21.67551	11.246638	11.331699	14.753824
EVM0017353	75.046318	76.858902	76.787781	52.092926	54.51778	48.462406
EVM0017358	11.149891	10.105399	8.456351	8.202286	6.994612	7.622557
EVM0000956	0.375416	0.489112	0.483738	37.137905	42.477142	39.746262
EVM0000955	3.545261	2.991372	2.222313	14.421334	13.342	15.26447
EVM0000952	27.57799	27.046331	26.767178	21.413528	21.722733	21.387316
EVM0041551	7.940605	10.734067	8.872046	8.210468	9.52082	8.688591
EVM0041555	24.627777	26.326979	25.275694	22.494509	24.780962	20.938866
EVM0041554	4.881906	2.833903	3.898971	61.996483	63.071323	61.451183
EVM0041556	0.085929	0.320886	0.311283	26.232571	26.783007	23.766384
EVM0026296	0.484979	0.228361	0.585543	1.839736	1.654859	1.978661
EVM0026299	2.298532	3.084988	2.371855	2.735869	2.452825	1.789532
EVM0031196	0.28571	0.585001	0.529489	2.261015	1.386049	2.039403
EVM0031330	25.328522	23.882778	23.132605	128.645447	117.640045	116.967911
EVM0031197	3.293304	3.504457	3.465868	10.788179	9.265668	12.656989
EVM0038643	1.09512	1.611582	0.603096	4.679357	5.684891	6.411229
EVM0031193	0.248435	0.184301	0.283353	1.677505	0.907839	0.637659
EVM0004011	3.377121	2.790146	2.45321	21.955952	21.247213	19.394754
EVM0004017	0.724836	1.079201	0.672281	1.931555	2.231854	2.633507
EVM0004016	18.554478	19.089949	19.147358	9.279594	9.64074	8.603881
EVM0004014	176.568161	208.81398	168.806046	171.47081	202.740875	190.259186
EVM0004019	1.653524	1.309856	1.44339	5.48756	4.989899	5.838166
EVM0010362	9.329597	11.283492	9.0358	7.916363	7.884475	8.475495
EVM0002885	21.020603	24.473785	18.098286	1.2516	1.213189	1.099229
EVM0002880	0.559727	0.612891	1.366075	5.307512	4.331128	3.118742
EVM0010367	46.568104	43.280365	48.093925	34.08593	32.820168	33.906399
EVM0010368	54.248531	50.120232	53.872021	49.13847	47.925648	50.72525
EVM0037929	135.018173	137.068222	131.651459	23.748684	24.638014	25.72558
NewGene_2432	0.139874	0.057252	0.155127	6.68882	5.970662	6.204425
NewGene_2431	6.545349	6.613749	5.886601	22.683269	22.09849	18.765621
NewGene_2430	4.06204	4.601001	4.525744	26.934249	28.508502	28.736936
EVM0011018	5.331157	5.688691	6.572226	49.044701	44.522015	55.880917
EVM0025244	0.601802	0.297053	0.448794	2.582441	2.578202	3.120571
EVM0014193	6.393672	5.730751	5.773678	17.761681	17.78335	17.24062
EVM0014191	5.466485	4.151268	3.931789	13.303494	13.774361	12.630328
EVM0014197	14.185905	13.762804	14.778163	9.860149	10.288184	7.565432
EVM0014195	3.821637	5.669689	2.277855	21.418903	21.84367	20.887047
EVM0014194	14.495719	15.423667	14.710823	79.908035	83.24498	82.32869
EVM0024635	25.311197	26.922472	27.008474	63.133553	65.163605	59.306644
EVM0024630	21.15346	24.455101	22.782925	19.234198	20.188848	19.719099
EVM0020529	1.892453	1.526347	2.614427	0.073695	0.307381	0.132031
EVM0020528	19.016026	21.283857	16.512865	273.917389	289.52005	287.056763
EVM0020520	1.85586	1.885842	2.28512	1.562079	2.182877	1.617075
EVM0028733	1.387756	1.76448	1.395171	3.787548	3.761909	3.584344
EVM0010949	4.834639	5.401402	4.666227	15.125561	14.90826	11.328502
EVM0028737	2.572048	4.081478	4.602315	9.132532	8.906693	9.546417
EVM0010940	91.65451	87.313835	87.789787	91.869492	92.135262	90.563965
EVM0010941	2.661385	2.322065	3.985748	105.466728	110.756668	101.766251
EVM0006882	0.653559	0.657509	0.522075	3.01388	3.471673	3.953427
EVM0009671	0.983811	1.465096	1.580336	30.357361	29.08079	29.573875
EVM0006880	0.157743	0.132353	0.143955	6.214279	4.939085	5.205748
EVM0020297	4.414437	4.372362	3.380062	87.346901	86.70929	90.88932
EVM0020291	52.29678	55.159248	55.635639	50.017452	50.25098	51.863434
EVM0020299	24.602716	22.007278	26.137861	21.108374	21.061831	20.764051
EVM0015241	1.918779	2.20731	1.698791	0.901885	0.910428	0.681485
EVM0015245	0.541818	0.756086	0.421519	12.717495	11.327896	10.804518
EVM0005826	95.730026	101.390182	84.993217	87.477097	98.119797	101.90876
NewGene_4488	1.587927	0.716232	1.322181	6.327719	5.357925	6.120104
EVM0012731	39.94976	44.88076	45.380287	21.521738	21.244802	20.340675
EVM0023362	18.759758	19.426731	16.928772	4.872127	6.451666	3.939656
EVM0023363	7.301449	10.112547	8.646107	25.775839	25.510832	22.286716
EVM0023361	1.168135	0.78427	0.86205	7.36125	9.073965	11.587014
EVM0023365	2.443207	2.818855	2.514472	1.008438	0.545102	1.192235
EVM0028197	35.583088	38.862595	37.33712	18.311584	17.737623	19.938292
EVM0011381	23.728441	22.273945	23.206249	23.417952	22.510519	21.982197
EVM0018557	1.689231	1.347084	1.465213	1.285898	1.843307	1.221991
EVM0018553	17.725216	18.302536	18.158144	16.584251	15.227611	14.409255
NewGene_5168	0.515441	0.317509	0.477079	1.493578	1.313917	1.175117
NewGene_5169	1.095024	1.50961	0.967292	3.082874	3.036696	4.124393
EVM0016292	1.030459	0.863794	0.628193	2.319208	1.885126	2.051332
EVM0016290	2.685475	3.295989	3.683948	10.718832	7.859775	8.894812
EVM0016299	7.045051	7.808021	7.871245	34.930401	36.901474	34.513901
EVM0011951	3.663837	2.949273	3.168195	13.885332	13.882737	13.914082
EVM0022107	9.386682	6.70486	7.839096	1.740059	1.434682	1.243357
EVM0022100	2.009201	1.193497	1.731755	11.026195	12.035948	9.363706
EVM0022102	30.465658	29.030174	30.24193	148.770844	155.413437	154.784668
EVM0016122	1.073167	1.029136	1.142779	2.854628	2.886789	2.863903
EVM0016125	45.516514	47.557865	46.094421	25.42165	28.001238	25.012432
EVM0016127	4.598406	4.771023	5.196409	18.982199	18.508854	20.286736
EVM0019609	12.342329	11.532119	10.587934	10.471706	10.047753	9.1623
EVM0019604	2.379131	2.518159	2.071761	6.121884	6.565739	5.407258
EVM0019607	9.540419	9.623466	8.958308	1.405289	1.557932	1.204232
EVM0019600	6.131514	8.781886	7.025447	16.60112	16.797073	20.500422
EVM0021458	51.657974	50.304276	51.723339	30.695677	33.065239	31.109509
EVM0021452	4.827885	5.899882	5.131255	12.646544	13.786597	13.873857
EVM0021450	0.361258	0.381523	0.373243	3.716822	3.665273	4.16996
EVM0021456	6.775074	6.588554	4.994827	0.112558	0.170507	0.126386
EVM0013572	20.847757	19.113972	21.030298	18.713596	18.855576	20.542301
EVM0017655	0.06241	0.262781	0.377828	3.379644	2.247488	2.492692
EVM0017654	5.76804	6.434211	6.037096	16.6192	15.814267	16.581596
EVM0017548	118.608299	117.700203	113.495781	81.615807	77.19313	76.41658
EVM0010000	9.13613	9.087823	9.073237	8.59419	7.743222	8.328311
EVM0010003	14.315955	12.544437	13.196585	8.66301	12.282216	9.250314
NewGene_624	2.393155	2.340697	2.558213	14.43264	14.640199	14.107545
NewGene_623	6.320839	6.860089	8.478454	22.758021	20.126373	20.507041
NewGene_622	0.297988	0.426831	0.107001	2.130341	1.589807	1.998551
EVM0038667	1.980872	2.035021	2.237939	5.230641	5.221615	4.529758
EVM0038665	3.429391	2.521071	1.916656	14.501815	17.139996	13.864214
EVM0001633	1.036127	1.390978	1.800665	9.135469	9.640187	10.93096
EVM0037906	21.159878	23.129429	18.553368	55.988605	57.111927	51.630207
EVM0037905	1.719712	1.172379	1.583181	5.294568	5.865294	5.342076
EVM0036593	2.577075	3.191072	3.244362	12.181565	10.567688	11.383641
EVM0001639	45.6539	48.556934	45.045803	282.882721	269.928406	278.953369
EVM0018238	0.347639	0.334215	0.213799	1.314908	1.802042	1.465439
EVM0018232	0.671313	0.435204	0.540346	2.34944	2.122345	1.891898
EVM0018231	1.661555	2.141068	2.022258	6.069165	8.185404	7.731148
EVM0018236	2.781877	1.882606	2.089522	1.841717	2.220016	1.553091
EVM0018234	5.152105	5.839478	4.879969	14.401401	14.835946	14.145625
EVM0027753	21.977131	25.961365	23.289263	18.754751	18.707973	18.415194
EVM0032999	6.991227	7.920559	7.022989	18.85243	28.568756	27.486052
EVM0032996	16.388371	18.176535	17.250969	143.108917	147.256927	145.007553
EVM0032994	0.30333	0.315413	0.253388	3.673438	3.632823	2.460308
NewGene_5870	2.243594	2.396247	3.323518	8.133008	8.264059	9.917562
EVM0027754	26.066149	24.777166	23.56424	21.918739	23.419914	21.628571
EVM0004565	0.3326	0.377451	0.304941	1.170153	1.493554	2.608095
EVM0030132	49.411888	48.348549	48.92551	21.316038	18.634783	20.118769
EVM0035710	0.603437	0.573939	1.03964	3.576955	4.188968	4.697541
EVM0042148	11.898424	12.004053	12.288149	12.93534	12.421503	12.366256
EVM0035712	72.261963	75.530396	74.315453	63.976723	60.192001	67.230217
EVM0042147	8.213602	10.045609	9.263444	7.77217	9.242314	6.81434
EVM0035411	0.355955	0.392044	0.436564	1.209507	1.593081	1.585741
EVM0035417	49.23056	47.646019	50.453251	34.34446	37.774117	39.727394
EVM0035416	26.205862	28.57728	21.614559	23.919706	25.601147	22.469185
EVM0035415	10.09071	9.284497	8.650552	22.007469	21.873026	22.874327
EVM0042146	1.241802	1.618756	1.346298	7.504842	7.077369	5.918299
EVM0024175	2.243159	2.725198	2.417297	7.131679	7.203976	6.074499
EVM0035716	15.162853	14.952242	14.106182	13.905158	12.290959	10.974266
EVM0035435	2.10535	1.987063	1.188004	3.633108	8.113544	5.646371
EVM0035434	45.702549	47.511341	49.040741	46.298508	47.030952	43.398609
EVM0008109	2.258017	2.773819	2.497076	1.002619	1.67787	1.26456
EVM0033714	0.591876	0.773528	0.65938	31.413591	30.951193	33.893333
EVM0033713	0.417728	0.583244	0.570579	7.750146	7.440062	7.29281
EVM0008108	0.302624	0.628618	0.549142	5.753475	6.249345	4.666335
EVM0028039	1.949903	2.047314	1.455063	6.028577	6.904878	5.859288
EVM0041394	34.494793	36.944565	39.660065	25.214172	22.841408	24.647703
EVM0041393	63.665306	65.318268	63.560745	29.557272	24.497143	29.530293
EVM0041390	3.46061	3.437949	3.202396	8.169825	8.967416	7.919881
EVM0008101	14.307802	15.738918	14.167164	14.545939	14.643834	15.401569
EVM0022476	52.52346	48.69558	51.401619	54.086544	49.809662	53.379837
EVM0028030	2.823621	2.089056	3.269183	0.676007	0.42127	0.803812
EVM0031418	1.566437	2.032724	1.274066	6.169444	6.276731	6.588807
EVM0008104	7.204988	5.90788	3.991661	3.312518	3.333967	2.738253
EVM0036290	3.679087	3.446174	2.706451	8.497359	8.2842	9.414684
EVM0036292	19.775215	19.990524	22.342182	14.281312	13.621136	12.402755
EVM0036296	2.674572	3.636904	3.692439	10.715491	10.079056	8.602054
EVM0036298	65.176689	68.114929	69.803024	52.201618	49.815708	49.940517
EVM0008021	3.221844	2.944546	1.969545	24.707918	23.073538	23.660063
EVM0013303	1.2336	1.409605	1.482005	6.526207	6.713785	6.543709
EVM0001550	1.634434	2.545583	0.556444	4.80758	5.545407	4.980112
EVM0001552	15.454669	14.653809	12.904398	45.6465	47.742729	45.987598
EVM0036875	9.173004	8.93544	9.942923	35.11005	36.916248	37.590385
EVM0036877	4.551551	5.363219	5.053418	2.93461	4.038003	3.303365
EVM0032144	3.524974	3.038828	3.794664	8.91069	8.330186	8.442286
EVM0032145	31.375301	30.383457	28.41395	147.561447	146.809586	148.301239
EVM0032141	9.376164	9.006918	7.990765	79.299232	88.494469	85.596916
EVM0006789	130.693573	138.947495	136.784439	128.813843	133.895874	119.343285
EVM0006788	8.930878	7.353603	7.415516	16.700108	22.204786	18.493086
EVM0006785	2.084101	1.014062	0.80219	6.889272	6.977419	8.15132
EVM0006787	0.63815	0.463407	0.483841	6.639019	7.094713	6.752154
EVM0004313	0.058793	0.090584	0.421262	10.955841	11.20688	8.126776
EVM0004318	0.164969	0.163895	0.103547	2.110458	1.65026	2.208821
EVM0040119	2.886859	3.040422	3.906164	28.946392	33.682922	33.822006
EVM0000208	14.568867	20.296532	14.45735	8.439655	10.594786	9.076644
EVM0000209	54.523109	58.723251	54.817528	46.099167	43.97406	46.487404
EVM0000203	0.992237	0.772267	1.467183	7.785878	8.046697	10.275555
EVM0000204	3.475852	2.149539	3.571241	7.653714	7.84271	7.742548
EVM0015006	2.646156	1.815406	2.000222	9.785652	8.652122	8.862112
EVM0015004	58.852592	65.764671	56.564781	56.152191	53.046249	53.466545
EVM0015002	0.22773	0.180967	0.408357	4.208113	5.648764	7.993233
EVM0015001	163.545563	167.304886	161.783463	128.450867	126.759048	125.880592
EVM0003570	29.752741	32.65213	32.605198	30.91856	34.387547	31.78783
EVM0003572	4.717275	5.95147	5.104491	22.291824	21.711514	22.574343
EVM0003575	4.18997	4.432581	4.177222	13.597705	14.854563	13.337791
EVM0003574	2.564703	1.958019	3.343666	2.761597	1.860495	1.889293
EVM0024676	4.18217	4.617048	4.717779	18.976891	15.031292	17.047544
EVM0007662	0.643629	1.686322	0.999529	38.641014	52.478226	44.966656
EVM0007665	3.931318	3.872835	4.182015	3.544001	3.721436	3.515919
EVM0007667	27.321249	29.347486	28.152952	73.861694	76.65139	74.28904
EVM0017701	54.171864	56.342846	55.934734	50.301922	47.332577	50.012379
NewGene_3937	2.002185	2.05677	1.726342	5.660695	6.959038	5.364736
EVM0027195	2.196033	1.252198	2.064463	0.603696	0.544851	0.646878
EVM0027190	14.587278	13.833548	12.006632	33.537022	33.503792	34.736099
EVM0016729	2.153987	2.722746	2.477021	7.323961	7.628627	7.034544
EVM0016727	0.307217	0.243368	0.182376	2.546436	2.947009	3.175295
EVM0016724	48.781254	51.47023	40.506008	36.912624	43.446686	37.932503
EVM0006204	0.157871	0.274873	0.304437	4.553967	2.130411	2.965926
EVM0006206	202.021866	184.591446	181.609848	162.061844	180.377411	163.831894
EVM0006207	2.953892	3.298205	3.362852	2.676802	2.353958	2.503075
EVM0026829	19.741034	19.840307	19.37818	17.121645	19.724472	20.081997
EVM0026827	23.719755	24.16349	25.608717	99.023209	97.157425	98.135811
EVM0026825	1.810815	2.918722	2.2389	11.616966	11.566648	11.962552
EVM0032803	0.234765	0.187153	0.087265	3.549059	3.637608	3.785737
EVM0026820	10.460947	12.686228	12.69569	2.349629	3.971704	3.783172
EVM0001965	0.962932	0.625783	0.615846	4.774118	3.900418	4.018099
EVM0001963	18.483316	17.630674	20.854921	17.795055	18.057444	18.613441
EVM0027449	3.210645	3.895566	3.936934	11.166327	9.636061	11.054295
EVM0027440	0.675175	0.701301	0.310462	3.55739	2.620222	2.591817
NewGene_1392	3.396058	2.174371	3.502836	2.900712	2.187625	2.572377
NewGene_1391	2.77419	1.873379	2.333489	5.889741	6.036462	6.083155
EVM0013777	165.771225	167.660797	167.237122	97.691887	96.098854	98.120354
EVM0017091	279.981018	283.419342	280.26416	24.70822	28.022701	24.769815
EVM0019524	0.506241	0.388032	0.375711	3.275132	3.553214	3.481062
EVM0019526	1.99856	2.793749	2.95299	22.569874	25.671097	23.862608
EVM0019520	53.42746	63.050655	58.861786	8.009474	8.442526	7.457069
EVM0011732	0.537235	0.415822	0.687226	3.497292	3.434602	4.344499
EVM0011733	1.394014	1.74774	1.549418	5.522726	5.511993	4.821455
EVM0011736	6.130917	4.856191	5.533442	14.186664	14.294974	15.758291
NewGene_1643	4.986236	4.042005	4.283587	13.536656	16.946834	16.881902
NewGene_1644	1.994457	2.387104	2.180062	5.911498	5.910598	6.208659
EVM0038463	0.859444	0.617806	0.902452	5.41258	4.397746	4.828396
EVM0034123	3.597724	4.522459	3.537956	20.90921	19.370079	19.154015
EVM0038464	6.448006	8.583987	5.40996	4.61463	6.533048	6.769143
EVM0034126	1.245705	1.806236	1.482784	16.507784	16.115009	16.110126
EVM0034129	14.77	18.262476	17.270491	9.624669	10.840438	10.210249
EVM0014019	11.913174	14.462529	14.568604	34.658142	40.141174	44.056427
EVM0019296	1.562575	1.38315	0.919298	0.304395	0.034472	0.091418
EVM0019290	6.387598	5.448009	6.116114	5.582575	5.429364	4.718098
EVM0007809	117.821365	121.506516	118.82563	6.431681	7.482333	7.060564
EVM0034055	22.277761	22.435463	20.817017	19.147112	17.601122	18.953274
EVM0025753	3.046559	2.565711	3.551582	20.99408	24.289623	22.699747
EVM0021046	0.04174	0.164508	0.10099	9.098945	7.545049	6.873682
EVM0011193	5.340501	6.030244	6.508801	14.204966	16.849361	16.441378
EVM0029690	0.464009	0.198306	0.434111	9.607029	9.14392	10.188378
EVM0029691	1.420308	0.807267	0.699238	11.696695	9.924039	10.973534
EVM0029695	15.160869	13.995046	13.763978	11.365776	11.114533	11.776069
EVM0019326	4.928509	4.50531	3.605458	34.707993	33.501465	33.915318
EVM0019324	46.208435	51.393513	49.379375	6.994336	11.026492	7.283739
EVM0035655	66.174202	76.586403	65.33963	64.013626	68.053604	68.822395
EVM0035656	9.585602	11.241359	9.291018	37.521679	32.869045	39.114288
EVM0011464	0.85615	0.932586	1.202839	2.541674	3.391986	3.239487
NewGene_4179	0.201225	0.297938	0.163448	3.776672	3.07653	3.670346
EVM0011465	15.918819	15.251015	15.989505	13.836874	12.713554	15.291655
EVM0035383	2.32101	2.975532	2.160502	1.245911	1.591431	2.402779
EVM0035382	1.600534	1.341965	1.278432	1.353404	1.508821	1.272155
EVM0035386	5.155913	5.453866	4.90474	5.089069	4.752083	4.265328
EVM0035384	0.300591	0.172633	0.343356	1.565386	2.296557	1.120834
EVM0024406	45.385284	46.703266	48.599258	34.300365	32.584351	32.628376
EVM0024407	18.57173	19.823658	17.704655	16.867659	21.002565	15.716599
EVM0024404	0.163	0.30271	0.209721	4.833513	4.172523	4.621442
EVM0024409	0.227237	0.154197	0.180455	0.472258	0.749171	0.804532
EVM0020310	18.50511	19.499008	15.506875	62.317829	64.011192	61.376583
EVM0020311	17.628489	16.936804	18.356558	17.774572	16.289085	17.865398
EVM0020316	33.357868	29.301928	29.25709	19.265203	20.338312	21.236208
EVM0020317	9.83547	12.069606	7.789573	1.125521	1.860055	2.853935
EVM0020314	0.624787	0.607263	0.893598	2.271846	1.627225	1.911523
EVM0020318	5.042444	6.977623	6.06883	4.810327	6.90524	5.869452
EVM0020319	186.383652	188.211456	192.803146	37.013893	39.701756	39.141533
EVM0033224	3.162699	2.844584	1.52092	10.808405	10.856838	11.609038
EVM0005233	9.078163	9.511265	8.173261	5.065372	5.349267	4.528825
EVM0027834	1.505822	0.855663	1.790126	5.502637	4.270798	5.211752
EVM0022809	0.573104	0.436657	0.647074	16.364706	16.564802	18.13114
EVM0028151	23.225086	28.449507	20.546406	10.807804	11.936949	9.41287
NewGene_4521	1.812655	1.140424	1.908201	0.378663	1.260281	0.731884
NewGene_4527	2.293489	2.082026	2.792152	0.994344	1.037197	1.389116
EVM0023031	43.664555	42.386177	42.673351	27.968548	24.329084	28.131706
EVM0003427	57.702984	51.595112	52.824486	269.680054	276.883911	284.434052
EVM0023037	1.137314	1.270081	0.945367	27.865431	27.054743	24.861116
EVM0023034	3.992301	3.492827	3.259957	25.084871	25.586418	24.18922
EVM0039400	0.094625	0.113815	0.060798	9.946754	6.875676	6.2321
EVM0039402	18.584595	19.968473	16.804754	10.900326	10.258115	9.434038
EVM0039403	1.837637	1.154316	1.362705	8.167914	5.999251	6.76208
EVM0039405	39.625484	41.783855	39.971478	184.946671	192.096573	180.627319
EVM0039407	83.043297	78.880867	73.881584	237.187286	246.733734	251.39238
EVM0018456	0.258085	0.163966	0.928823	10.223171	13.905127	11.777581
EVM0021865	3.473995	3.323397	3.373445	8.641972	8.644458	8.414232
EVM0021860	8.56981	6.055292	5.185317	41.595451	35.307228	36.766758
EVM0011301	40.363194	33.175449	42.893738	26.727974	30.895512	27.632221
EVM0033118	14.049038	15.025494	14.754912	76.943558	76.380814	79.694092
EVM0022920	2.133157	2.411993	2.356379	7.047976	7.472565	7.589338
EVM0037102	15.086994	15.2863	15.537123	12.408003	13.599648	11.852489
EVM0040354	1.377119	2.133802	1.943608	49.929829	46.435169	47.794483
EVM0040356	11.126581	11.080033	8.852265	24.317236	25.098166	25.117464
EVM0040357	15.029427	13.51579	14.722577	12.270787	13.391618	12.101902
EVM0040351	11.375548	11.618002	10.296721	3.605144	3.880515	4.125204
EVM0040352	11.535251	11.901056	11.720666	29.989491	29.587225	34.801636
EVM0040358	4.303201	5.534379	4.99649	12.806746	9.74964	13.17979
EVM0040359	1.624244	2.137781	1.724606	0.928214	2.46893	1.401533
EVM0030148	22.672045	23.494505	24.015169	18.803917	18.948137	21.128605
EVM0030146	0.13919	0.075289	0.151107	0.603404	0.692084	0.475877
EVM0030147	4.944035	4.905104	5.012912	10.911124	11.358499	14.948714
EVM0030141	115.93898	109.873329	106.827271	104.304375	106.311119	111.888893
EVM0029507	0.987469	1.084553	0.964537	3.828542	3.719385	4.431019
EVM0034388	2.665062	2.689955	2.600495	17.984915	20.069439	17.845352
EVM0009849	5.070316	6.763286	6.754059	15.631313	16.716976	15.731861
EVM0009843	3.169151	4.04944	3.57752	29.142223	27.314188	25.518188
EVM0009842	34.789055	31.77112	36.02964	26.355515	23.496078	26.730703
EVM0009847	53.850098	55.349136	52.916824	28.779612	32.100555	31.334694
EVM0009845	11.895197	11.182039	11.1497	63.860962	69.384018	63.04784
EVM0009844	73.146729	72.46682	69.474777	44.779804	49.549515	49.99506
EVM0034240	8.138139	8.527125	7.368618	4.587923	3.736919	3.636786
EVM0034242	10.865208	11.138561	12.079419	11.700788	10.352377	12.72878
EVM0034245	5.333547	5.850764	5.131814	24.207006	23.577978	21.409172
EVM0034247	2.59312	3.066269	3.49086	0.68283	0.446766	0.905395
EVM0025993	12.400992	12.67511	12.775107	11.153508	11.840165	10.465983
EVM0025410	3.357281	3.090796	3.733897	3.763312	2.901321	3.843718
EVM0025411	1.49755	0.862754	1.654807	0.839618	0.6979	0.921788
EVM0034389	2.420654	2.844924	2.137683	0.944369	1.136003	0.446772
EVM0036830	2.370793	3.298305	2.063346	1.335406	1.53471	1.583038
EVM0036831	0.312557	0.059718	0.105292	12.019178	12.875198	12.193496
NewGene_2775	2.037656	2.637689	2.529674	0.770555	1.63652	1.601688
EVM0021281	1.961179	2.818544	2.633329	9.53017	6.243317	6.204908
EVM0042240	1.508755	2.251528	1.46211	39.989197	43.19836	40.680836
EVM0042241	0.284574	0.342313	0.540373	0.941904	1.349287	1.620038
EVM0021284	6.889891	4.767447	6.330632	28.999365	28.687792	27.80908
NewGene_21	25.374575	29.177919	31.655924	71.36496	72.083427	69.498711
NewGene_27	5.814678	5.352428	7.582643	2.537628	2.871384	2.215928
EVM0036834	4.845785	5.514377	4.286912	18.835167	15.978333	16.608988
EVM0039360	4.027079	2.327569	2.749852	7.869172	8.329378	7.429856
EVM0039365	0.068275	0.057046	0.516037	1.986236	2.823293	2.02023
EVM0039367	5.829377	8.309414	6.481394	29.167366	26.677279	24.573948
EVM0041741	86.330788	92.036232	85.273911	342.294067	353.948456	352.149628
EVM0041742	97.462479	99.832024	96.931282	45.774387	47.437263	51.824112
EVM0030978	1.950919	2.807807	1.621081	11.287821	9.845115	10.733004
EVM0030975	18.111765	21.2237	19.48064	16.353725	16.763712	18.444584
EVM0030973	27.11911	26.319851	26.082235	23.093115	23.266468	22.964701
EVM0030972	38.591148	47.233776	39.403385	107.457481	104.382973	102.425095
EVM0036837	16.506504	16.15242	17.283941	9.624657	8.421871	9.760048
EVM0036481	4.000047	6.316617	3.122981	35.513481	39.241123	39.271805
EVM0036487	1.108767	1.179333	1.270428	0.454889	0.206225	0.298033
EVM0036486	30.054085	27.831652	29.78236	11.181482	10.099307	10.376039
EVM0036489	25.630135	23.949686	19.818487	12.486513	11.473487	11.064457
EVM0001530	0.379545	0.762378	0.704606	3.896834	3.135585	3.721476
EVM0031598	1.510251	1.520795	1.286818	5.904996	6.809236	5.132203
EVM0031599	0.14412	0.106362	0.349846	1.571867	1.217131	1.887637
EVM0031596	22.836504	21.765173	25.533669	17.404095	17.320171	17.144699
EVM0031594	0.540451	0.68257	0.326611	9.921618	10.032389	10.106345
EVM0014254	0.721746	0.726484	0.518436	37.626644	39.94865	38.200066
EVM0001538	418.662018	426.351044	405.259796	304.918365	330.700653	341.914581
NewGene_3714	0.404253	0.237591	0.082209	3.933793	3.981636	4.625069
EVM0014252	123.18103	135.519104	116.468338	109.645973	116.198051	114.585487
NewGene_3718	0.359556	0.346476	0.277944	2.899299	4.800296	4.618124
EVM0014258	3.281236	3.182431	2.855958	2.811591	2.422284	2.897958
EVM0000507	25.633459	26.59226	28.210239	27.381248	26.469624	25.647532
EVM0000500	0.469814	0.336463	0.677208	1.895646	1.233222	1.151528
EVM0037284	1.093974	0.762595	2.41675	11.687779	9.929566	10.671698
EVM0009160	0.070058	0.129575	0.094907	0.608319	0.406151	0.344452
EVM0040831	0.371597	0.582049	0.249729	2.065953	2.223211	1.471342
EVM0040832	0.083313	0.137364	0.119629	0.633548	1.336934	0.559322
EVM0040836	46.828674	42.772301	36.280533	27.264593	28.86422	23.910828
EVM0040839	3.480483	2.99408	1.973966	1.885146	2.260581	2.390128
EVM0037755	11.27903	12.290926	11.966983	31.524637	30.048216	31.944576
EVM0037752	2.476631	2.397306	2.685812	6.445532	5.946253	6.520095
EVM0009306	24.529203	23.916603	24.03709	16.600147	16.189808	14.923649
EVM0009307	54.810139	52.329597	50.926079	37.494091	37.50666	36.915596
EVM0009303	0.573912	0.646132	1.017036	8.070064	7.323016	8.660434
EVM0032164	1.554349	2.151396	1.166434	17.225304	16.519302	14.644033
NewGene_2041	28.856474	27.336781	26.350367	3.203489	3.52777	4.063925
EVM0015060	21.121902	22.531776	21.907831	21.680212	20.335051	24.720263
EVM0005017	16.634653	15.498856	15.979116	13.405867	13.386683	13.654683
EVM0035012	3.293703	3.222567	3.178437	11.708472	10.570779	10.53603
NewGene_3035	0.761861	0.608407	0.71154	3.833833	3.289352	2.990497
EVM0015613	1.606695	1.75642	1.271775	11.6748	9.777346	10.541005
EVM0015611	18.06448	16.684593	20.019459	16.9725	15.180268	15.211153
EVM0015610	0.413921	0.636234	0.833639	1.99162	4.084599	2.201096
EVM0012963	15.976863	15.42012	15.770588	44.755466	43.98819	46.94059
EVM0030458	2.119166	1.637508	1.426454	13.728034	12.475499	15.303441
EVM0030459	4.447934	4.644403	4.960975	16.411959	16.340641	16.786839
EVM0004334	9.684361	11.238468	8.92301	7.950223	7.867701	8.58966
EVM0008164	22.086937	23.719885	20.71096	21.61804	22.841152	24.226475
EVM0008160	3.156056	4.401658	3.635913	10.88605	9.461109	10.336716
EVM0020485	7.299699	4.353673	5.358775	37.323002	33.553028	33.081089
EVM0040173	53.99556	51.612545	53.450958	54.513515	55.265221	55.601017
EVM0020667	0.9225	1.393453	1.140881	7.504627	6.587652	6.532002
EVM0001345	0.089927	0.223675	0.485448	3.983692	4.491485	4.432867
EVM0020665	199.466263	196.983261	205.455994	195.983994	196.342255	194.485229
EVM0012348	0.689024	0.558192	0.501642	4.340659	5.322852	5.755076
EVM0012349	27.399618	24.712219	23.84082	26.81468	23.959179	26.491016
EVM0012340	0.837303	0.981416	0.10856	2.804224	4.955245	6.209325
EVM0012343	9.219857	12.88538	10.145617	201.166092	220.204575	198.888016
NewGene_3877	3.533543	2.714713	3.494619	16.014428	15.717066	18.220686
NewGene_3870	3.004508	3.624848	3.621875	3.586645	1.878997	3.486989
NewGene_3873	0.956299	0.655143	1.381212	2.728746	3.325798	2.51897
EVM0002213	41.381973	41.229271	37.625534	27.624731	27.761183	26.76745
EVM0002216	57.772076	65.832474	52.575809	22.905348	22.587999	27.498804
EVM0019870	2.975523	3.619488	3.873607	11.665723	10.933654	10.155128
EVM0019879	15.53665	15.702619	14.51386	1.077421	0.501441	1.293748
EVM0002924	9.144811	8.104571	7.887795	27.584284	25.412369	27.377356
EVM0007360	0.574998	0.385433	0.522347	4.569267	4.454835	4.209623
EVM0007364	0.010579	0.078046	0.061793	1.135247	1.70481	2.020359
EVM0038817	62.178112	69.239128	65.397339	28.012615	26.413164	25.006136
EVM0022291	15.925927	15.283877	16.819281	13.884593	13.235856	14.459302
EVM0002922	9.821651	9.468615	10.070697	8.67949	8.2898	9.391555
EVM0005291	0.089139	0.201792	0.145735	5.049265	4.827204	4.713846
EVM0005296	1.742052	1.520906	1.632831	7.056595	6.349407	7.177208
EVM0022074	0.316931	0.574564	0.428039	74.337448	68.323288	66.12188
EVM0005298	10.047284	9.928371	9.484262	6.952981	7.013909	6.937407
EVM0017442	37.655468	38.526394	38.343803	34.453117	34.28611	28.784315
EVM0017448	3.270494	2.139111	2.880513	14.553554	14.490348	14.479177
EVM0017449	0.170074	0.240581	0.132365	3.553438	3.405447	3.020615
EVM0022299	0.93198	0.746074	0.649858	1.919649	1.895305	2.290595
EVM0019882	5.100476	5.699084	6.523748	3.350932	3.729136	4.249502
EVM0019880	49.861916	53.466679	55.809807	10.978322	10.624783	14.382655
EVM0019887	15.748493	16.223753	16.158451	9.419621	9.876161	10.430038
EVM0023396	1.149633	1.382702	0.665074	14.565024	11.750397	11.709935
EVM0019884	23.240435	24.766106	22.590424	22.752319	22.649738	22.002087
EVM0027760	13.721197	13.320911	13.476148	14.211973	13.129758	13.66388
NewGene_2837	12.709395	13.459259	13.639354	8.76894	11.505199	9.6104
EVM0006012	2.523739	3.438382	2.793705	8.248268	7.541771	8.226579
EVM0006016	1.5154	1.287545	1.277865	0.183227	0.094263	0.115996
EVM0013929	0.717877	0.46079	0.212268	3.122034	2.770115	1.784831
EVM0013925	23.184944	23.854713	22.758993	20.172939	20.665678	22.714886
EVM0013921	6.57457	6.268943	6.860738	17.83412	17.642742	18.198574
EVM0020930	7.406271	9.013161	8.289024	5.731412	5.923128	6.152473
EVM0020931	12.52939	11.894316	12.954498	13.502062	11.791492	12.185632
EVM0018049	0.740793	0.088235	0.1284	4.816496	2.720202	4.941791
EVM0018048	0.241235	0.542232	0.275079	9.690495	9.250795	8.179476
EVM0020934	17.14061	18.578913	14.163415	14.965502	15.812574	13.734778
EVM0020935	32.199722	31.152231	32.931892	18.477932	15.484606	16.602749
EVM0018042	2.973281	2.138527	3.277402	18.244749	17.686977	17.463665
EVM0014935	46.507942	50.172508	45.892277	47.397621	45.974537	49.215988
EVM0014937	2.055855	1.751783	2.5531	7.918535	6.139806	7.530965
EVM0010697	12.982202	13.712723	12.743928	7.027391	7.351638	8.7185
EVM0014939	3.816555	4.025846	3.231238	0.848521	0.593577	0.924554
EVM0032975	25.146738	23.852604	23.453215	15.975663	13.677296	15.480689
EVM0022278	2.209774	2.164656	2.546362	6.184867	6.304034	5.540475
EVM0022272	4.835432	5.293473	5.909585	15.894797	17.221659	15.867579
EVM0022271	17.996895	17.506443	17.553473	9.996189	10.181579	10.683153
EVM0022277	4.436185	3.529054	3.345117	4.598622	2.345574	3.60194
NewGene_1567	1.543791	0.599644	1.649828	0.49031	0.430678	0.316355
NewGene_1562	4.965544	6.054239	6.519451	3.124158	2.774984	2.786844
NewGene_1563	2.514813	2.942443	2.526265	0.08578	0.221386	0.447284
EVM0034089	8.313294	9.248912	5.853615	1.003898	1.281692	0.58658
NewGene_3054	1.456165	1.329629	1.455682	0.59531	0.604303	0.985827
EVM0034080	9.185388	8.207089	9.084805	9.31611	6.526311	7.931045
EVM0019312	11.223535	10.900647	10.563113	6.980232	6.280134	6.767308
EVM0019310	7.307523	8.916756	8.223284	27.28079	22.233311	30.01009
EVM0019316	3.81792	2.346278	3.063717	1.589203	2.103156	1.385395
EVM0019318	3.324621	3.129647	4.181911	11.246531	10.590428	13.10067
EVM0010213	0.15225	0.406482	0.323489	3.264127	3.232499	3.689288
NewGene_4885	0.638735	0.418965	0.264984	3.320871	2.901102	2.648074
NewGene_4886	0.69358	1.012754	0.862285	3.132902	2.203444	3.149961
EVM0022746	318.388763	319.335541	313.965515	97.308006	93.91629	95.08828
NewGene_4888	10.922201	9.327045	9.408012	0.071395	0.141862	0.033531
NewGene_4889	0.87843	1.046196	0.670685	0.62988	0.232954	0.566705
EVM0024308	1.072285	0.250806	0.845006	2.454473	2.690297	2.815459
EVM0024301	20.02659	23.85825	20.561602	18.854237	16.824696	19.775105
EVM0024303	2.834065	4.19912	6.571935	5.558845	2.621593	4.136257
EVM0023650	15.88191	20.157293	17.153242	13.285486	12.250059	13.716206
EVM0028689	5.851264	6.669785	5.096562	23.730719	21.230961	25.529638
EVM0028687	0.559719	0.496835	0.675497	3.320201	6.383424	6.878837
EVM0028683	18.993519	20.179213	22.168091	5.305457	8.158917	7.946701
NewGene_5591	0.357783	0.217826	0.271592	1.851548	1.641927	1.513073
EVM0029080	3.643699	2.467206	2.966902	14.306619	13.195162	13.626945
EVM0029083	4.202825	4.668847	5.726011	19.116247	18.434275	20.804747
EVM0029088	0.456027	0.754462	0.857551	4.592487	3.468102	4.740191
EVM0028356	30.570374	31.756245	26.520523	23.271004	27.170336	27.198702
EVM0028357	236.696732	247.618103	243.897415	0.372268	0.264429	0.494169
EVM0028355	17.653324	16.302357	20.51161	3.900143	4.167427	4.944407
EVM0028352	10.541111	11.456997	15.563468	9.529044	10.418148	8.518408
EVM0028353	2.354865	3.339967	3.239666	10.479152	8.260079	10.004908
EVM0035026	5.883468	6.132314	7.214354	6.065666	5.272999	5.517925
EVM0035025	14.222665	17.038361	10.85684	38.04298	36.738445	38.702034
EVM0035020	50.75486	48.79446	47.914055	31.481491	30.190844	30.972618
EVM0035021	7.812824	9.295051	7.035313	28.804411	26.1029	31.934967
NewGene_5048	1.706639	1.287085	2.50289	16.575499	15.987935	15.361526
EVM0018865	18.624985	21.878563	16.920496	17.437099	15.349233	16.049799
NewGene_2262	3.626563	3.303662	3.730209	20.120293	17.06634	17.333821
EVM0020102	34.165573	32.325176	36.122326	34.575756	34.456936	32.832706
EVM0020106	0.122129	0.069473	0.05598	0.705494	0.405897	0.864442
EVM0020104	5.919818	6.225533	6.277134	48.84977	46.179932	47.494698
EVM0036646	16.631372	14.660928	15.3004	4.077057	4.455287	4.183507
EVM0039619	3.720858	2.801156	2.972579	0.105847	0.073407	0.378475
EVM0036649	0.160696	0.7141	0.58593	2.342617	3.004524	2.318167
EVM0032736	0.368465	0.236926	0.61289	16.980934	19.244032	18.213831
EVM0032735	8.094118	7.211162	9.754148	1.762792	2.57105	2.694959
EVM0032734	1.187409	1.725925	1.596698	4.093613	2.999355	3.755802
EVM0032732	1.396137	2.515879	1.796591	6.690861	7.142598	8.747415
[truncated: 12,644 more rows]
