# Supplementary material for: Light-mediated activation of PpPSY enhances β-carotene accumulation in pear fruit peel
Source: Front Plant Sci. 2025 Feb 28;16:1542830. doi: 10.3389/fpls.2025.1542830 (PMC11906342; doi:10.3389/fpls.2025.1542830)
Supplement: Supplementary file 4 [file Table1.xlsx]

## Sheet: Table S1
Primers used in this study.
Primer name	Sequence (5’-3’)	Purpose
DL-PSY-F	GGCCTAATGCTTCACACATAAC	gene expression
DL-PSY-R	CAAAGCAGCATCGAGCATATC
ACTIN-F	CTTCCGCCTCCTATCAC
ACTIN-R	TTCATCACCCTTCCTCT
KN-PSY-F1	ACTCACTATAGGGCGAATTGGGTACCAACAAAGGATTAGAATTCTTTCCCCC	Dual-luciferase assays
KN-PSY-R1	CTTTCTTTATGTTTTTGGCGTCTTCCATGGGTTTCAACTTGAAAACACCAACCTCA
SK-LFY-F	TTCGATATCAAGCTTATCGATACCGTCGAC ATGGATCCGGATGCCTTCTCTGCGA
SK-LFY-R	GATTTCAGCGTACCGAATTGGTACC TCAATAGGGCAGGTGATCACCGCCG
SK-SPL3-F	TTCGATATCAAGCTTATCGATACCGTCGAC ATGGAATCAGGCAGAGCTCATGGAA
SK-SPL3-R	GATTTCAGCGTACCGAATTGGTACC TTATTGTAGGGAGGTTTTCCGACGC
SK-TSF-F	TTCGATATCAAGCTTATCGATACCGTCGAC ATGCCTCGGGACAGGGACCCCCTTG
SK-TSF-R	GATTTCAGCGTACCGAATTGGTACC TTATCTTCTCCTCCCACCGGAGCCG
SK-SPL5-F	TTCGATATCAAGCTTATCGATACCGTCGAC ATGGAGGGCAAAAACTTTGAAGGAA
SK-SPL5-R	GATTTCAGCGTACCGAATTGGTACC TTATCTGATCTGGCAACGCTTGGAG
SK-AGL24-F	TTCGATATCAAGCTTATCGATACCGTCGAC ATGGCGAGGGAGAAAATTCAGATCA
SK-AGL24-R	GATTTCAGCGTACCGAATTGGTACC TCAACCAGAGTAAGGCAGCCCCAAT
SK-SOC1-F	TTCGATATCAAGCTTATCGATACCGTCGAC ATGGTGAGAGGAAAAACTCAGATGA
SK-SOC1-R	GATTTCAGCGTACCGAATTGGTACC CTAGCGCCTCGCCCTACTTTCCGGC
HK-AGL8-F	GCTGCAGGAATTCGATATCAAGCTTATGGGGAGGGGAAGGGTGCAGCTGA
HK-AGL8-R	GATTTCAGCGTACCGAATTGGTACCCTATTCATTAAGGTGGCGGAGCATC
ECROI-AGL8-F	CCTGCATATGGCCATGGAGGCCGAATTC ATGGGGAGGGGAAGGGTGCAGCTGA	Transcriptional activation analysis
BamHI-AGL8-R	TATGCGGCCGCTGCAGGTCGACGGATCC CTATTCATTAAGGTGGCGGAGCATC
771-AGL8F	acgggggacgagctcggtaccATGGGGAGGGGAAGGGTGCAGCTGA	LCI
771-AGL8R	cgcgtacgagatctggtcgacTTCATTAAGGTGGCGGAGCATC
772-LFY-F	tacgcgtcccggggcggtaccATGGATCCGGATGCCTTCTCTGCGA
772-LFY-R	acgaaagctctgcaggtcgacTCAATAGGGCAGGTGATCACCGCCG
TRV-PSY-F	GTGAGTAAGGTTACCGAATTCATGTCTGTGGCATTAGTTTGGGTTG	TRV-PSY
TRV-PSY-R	TGCTCGACGACAAGACCCGGGTTCAGCACCACGTCATACACCTTCT
OE-PSY-F	TCACTGTTGATACATATGCCCGTCGACATGTCTGTGGCATTAGTTTGGGTTG	GFP-PSY
OE-PSY-R	TGCTCACCATGAATTCGGATCCGGTACCAAGATTGTATTTTCTAAGCTCTGGA

## Sheet: Table S2
The carotenoid and chlorophyll contents in the flesh of bagging (B) and non-bagging (NB) fruits	Chlorophyll a	Chlorophyll b	carotenoids
B	Not detected	Not detected	Not detected
NB	Not detected	Not detected	Not detected
